# Supplementary material for: A study on the relationship between college students’ physical exercise and feelings of inferiority: The mediating effect of social support
Source: PLoS One. 2025 May 7;20(5):e0321685. doi: 10.1371/journal.pone.0321685 (PMC12057858; doi:10.1371/journal.pone.0321685)
Supplement: S1 Data — (ZIP) [file pone.0321685.s001.zip]

Archive with 3 entries (2 files):
- S1 Empirical data and original scale/
- S1 Empirical data and original scale/Empirical data.xlsx
- S1 Empirical data and original scale/original scale.pdf
