# Supplementary material for: A study on the relationship between college students’ physical exercise and feelings of inferiority: The mediating effect of social support
Source: PLoS One. 2025 May 7;20(5):e0321685. doi: 10.1371/journal.pone.0321685 (PMC12057858; doi:10.1371/journal.pone.0321685)
Supplement: S1 Data — (ZIP) [file pone.0321685.s001.zip › S1 Empirical data and original scale/Empirical data.xlsx]

## Sheet: 调差异
ID	Gender	Grade	Region	X1	X2	X3	Physical exercise	M11_1	M11_2	M11_3	M11_4	M11	M12_1	M12_2	M12_3	M12_4	M12	M13_1	M13_2	M13_3	M13_4	M13	Social support	Y1_1	Y1_2	Y1_3	Y1_4	Y1_5	Y1_6	Y1_7	Y1	Y2_1	Y2_2	Y2_3	Y2_4	Y2_5	Y2_6	Y2_7	Y2_8	Y2_9	Y2_10	Y2_11	Y2_12	Y2	Y3_1	Y3_2	Y3_3	Y3_4	Y3_5
1	1	4	1	1	1	1	0	4	5	4	4	4.25	5	4	5	5	4.75	4	3	5	4	4	4.33333	3	4	3	4	3	2	3	3.14286	3	1	1	2	3	2	3	2	2	2	3	2	2.16667	1	3	2	2	1
2	1	1	0	4	5	4	64	2	3	1	3	2.25	3	3	3	3	3	5	4	3	4	4	3.08333	4	4	5	5	3	4	3	4	4	3	5	4	4	4	3	5	4	4	5	4	4.08333	3	2	3	4	3
3	0	1	0	2	3	2	8	3	2	2	3	2.5	2	3	3	2	2.5	3	1	3	2	2.25	2.41667	4	4	4	4	4	3	3	3.71429	4	4	3	3	4	5	4	3	3	4	4	3	3.66667	4	4	5	5	5
4	1	4	1	5	4	3	45	4	3	4	4	3.75	4	4	3	3	3.5	3	4	2	3	3	3.41667	1	2	3	3	1	3	2	2.14286	2	1	2	2	3	2	2	3	2	2	2	2	2.08333	3	3	2	1	2
5	0	2	1	5	5	3	60	4	4	3	5	4	2	3	3	3	2.75	2	1	2	2	1.75	2.83333	2	3	2	3	3	3	3	2.71429	3	3	3	3	2	2	2	3	2	2	3	3	2.58333	4	3	3	4	3
6	0	2	1	2	2	3	6	2	2	2	2	2	3	5	3	4	3.75	2	2	2	2	2	2.58333	5	4	5	3	4	4	3	4	4	3	4	5	5	4	4	4	4	4	5	4	4.16667	3	4	2	5	3
7	0	3	1	1	2	3	3	3	3	2	2	2.5	3	3	3	3	3	2	4	3	3	3	2.83333	2	3	1	3	3	2	2	2.28571	4	4	4	4	4	3	4	4	3	3	3	3	3.58333	2	2	3	3	3
8	1	1	0	2	3	2	8	3	3	2	2	2.5	3	3	4	4	3.5	2	2	2	2	2	2.66667	4	5	4	5	5	3	4	4.28571	3	5	4	4	4	5	3	4	3	4	4	4	3.91667	5	4	5	4	5
9	1	3	0	3	4	2	18	4	4	5	4	4.25	5	5	4	4	4.5	4	3	3	4	3.5	4.08333	2	2	4	3	2	3	3	2.71429	3	2	3	4	3	3	3	3	3	2	2	3	2.83333	2	2	2	3	3
10	0	4	1	1	1	1	0	3	3	2	3	2.75	1	3	3	3	2.5	3	3	2	2	2.5	2.58333	4	3	4	4	4	4	3	3.71429	3	3	3	4	3	4	3	3	2	3	3	4	3.16667	4	4	3	5	4
11	0	2	0	4	4	5	60	4	5	5	5	4.75	5	5	5	5	5	4	5	5	4	4.5	4.75	2	2	3	2	2	2	2	2.14286	3	2	4	3	2	2	3	3	2	1	2	2	2.41667	2	1	3	2	2
12	0	1	1	4	4	4	48	4	4	3	3	3.5	1	3	3	2	2.25	4	5	4	5	4.5	3.41667	3	4	5	4	4	4	4	4	5	4	4	4	5	4	4	4	4	5	5	5	4.41667	3	4	3	3	4
13	0	3	1	5	5	5	100	5	5	5	5	5	4	5	5	5	4.75	4	4	5	5	4.5	4.75	3	2	3	2	3	1	4	2.57143	2	2	1	2	4	3	2	2	2	2	2	2	2.16667	1	2	3	3	3
14	1	1	1	4	3	3	24	3	5	3	4	3.75	4	2	4	3	3.25	5	5	5	4	4.75	3.91667	3	3	3	3	2	1	2	2.42857	4	3	3	4	3	4	4	4	4	3	4	4	3.66667	3	3	2	3	2
15	1	4	1	1	1	2	0	5	5	4	5	4.75	4	4	5	4	4.25	3	4	3	3	3.25	4.08333	4	4	4	3	3	3	3	3.42857	4	3	4	3	2	4	4	5	4	4	4	4	3.75	4	3	4	5	3
16	1	4	0	2	1	2	0	2	3	3	3	2.75	2	3	3	2	2.5	3	1	4	3	2.75	2.66667	4	5	4	4	4	3	3	3.85714	4	4	5	4	4	5	4	3	3	4	5	4	4.08333	3	3	3	4	4
17	0	4	1	3	1	2	0	4	3	3	3	3.25	4	4	4	3	3.75	2	2	2	2	2	3	4	4	3	3	4	4	4	3.71429	4	3	4	3	4	5	5	3	3	4	3	4	3.75	3	4	3	4	4
18	1	3	1	1	1	2	0	4	4	3	4	3.75	4	4	5	4	4.25	4	5	4	4	4.25	4.08333	3	3	3	2	3	3	2	2.71429	4	5	5	5	3	4	5	4	4	3	5	3	4.16667	3	5	4	3	4
19	0	1	1	4	5	3	48	4	3	3	4	3.5	3	3	3	3	3	3	2	2	3	2.5	3	4	4	4	5	3	4	4	4	3	4	4	3	3	3	4	3	5	3	4	3	3.5	3	2	3	3	3
20	1	3	1	2	2	2	4	2	3	3	3	2.75	3	3	3	3	3	2	2	1	3	2	2.58333	5	5	5	4	5	4	5	4.71429	5	4	3	4	5	4	5	5	4	4	4	4	4.25	4	5	4	5	5
21	1	2	1	3	2	2	6	2	3	4	3	3	4	4	3	4	3.75	2	2	4	3	2.75	3.16667	4	4	3	4	4	5	4	4	2	2	3	3	3	4	3	3	2	3	4	4	3	4	4	4	4	5
22	1	2	1	5	3	4	40	4	4	3	3	3.5	5	4	4	4	4.25	4	3	4	4	3.75	3.83333	4	2	2	3	2	3	3	2.71429	3	2	2	2	2	3	4	2	2	2	3	3	2.5	4	5	3	3	3
23	0	3	0	4	5	4	64	3	4	4	3	3.5	5	4	4	4	4.25	4	5	5	3	4.25	4	2	2	2	3	1	2	2	2	3	5	3	3	2	3	2	3	2	3	3	3	2.91667	3	2	2	3	2
24	1	4	0	4	3	5	40	4	3	3	3	3.25	3	2	3	2	2.5	3	2	1	3	2.25	2.66667	2	2	2	2	2	2	1	1.85714	2	2	3	3	3	2	3	2	3	3	2	2	2.5	2	1	2	2	2
25	0	2	0	2	2	3	6	4	4	4	3	3.75	4	4	5	4	4.25	3	3	3	3	3	3.66667	4	4	4	4	2	5	5	4	4	3	4	3	5	4	4	4	4	5	4	5	4.08333	5	4	3	4	5
26	1	1	1	2	3	1	4	3	2	2	3	2.5	3	4	5	3	3.75	2	3	3	2	2.5	2.91667	4	5	3	4	4	4	3	3.85714	4	3	4	5	4	5	3	4	4	4	5	3	4	5	4	4	4	4
27	1	1	1	5	4	5	75	5	5	5	5	5	5	4	4	4	4.25	5	5	4	5	4.75	4.66667	2	3	4	3	3	3	3	3	2	1	3	2	4	3	3	3	3	3	2	2	2.58333	3	3	4	3	3
28	1	2	1	3	2	4	12	3	3	3	3	3	3	4	4	3	3.5	4	4	4	3	3.75	3.41667	3	3	4	3	4	5	4	3.71429	3	4	3	4	3	5	5	2	4	3	5	5	3.83333	4	5	5	4	4
29	1	3	0	4	3	3	24	3	4	5	5	4.25	5	5	5	5	5	4	4	4	4	4	4.41667	3	2	3	3	3	3	2	2.71429	3	3	3	2	3	3	4	4	4	3	4	3	3.25	2	3	3	2	3
30	0	4	0	2	2	2	4	3	2	2	2	2.25	2	3	3	3	2.75	3	2	3	3	2.75	2.58333	2	2	3	3	3	4	3	2.85714	2	2	2	3	3	3	2	3	2	3	3	2	2.5	3	3	3	1	2
31	1	3	1	5	4	5	75	5	4	5	5	4.75	4	5	5	5	4.75	5	5	4	3	4.25	4.58333	2	2	2	2	2	2	2	2	2	3	2	1	2	1	2	1	2	2	2	2	1.83333	2	2	2	1	3
32	1	1	0	4	2	2	8	2	2	2	3	2.25	3	3	3	3	3	1	2	3	1	1.75	2.33333	4	5	4	3	5	4	5	4.28571	3	5	3	3	4	3	4	3	4	3	4	4	3.58333	4	5	4	5	5
33	0	2	1	1	1	1	0	3	4	3	4	3.5	3	2	3	3	2.75	3	3	3	3	3	3.08333	2	2	2	2	3	2	1	2	2	3	5	3	2	4	3	3	2	3	2	2	2.83333	2	4	2	4	3
34	0	1	1	3	4	4	36	4	4	4	3	3.75	3	2	2	3	2.5	4	4	3	4	3.75	3.33333	5	5	5	4	4	5	4	4.57143	3	4	3	5	5	4	3	3	3	3	5	5	3.83333	4	5	4	4	4
35	1	4	1	2	4	3	18	5	5	4	4	4.5	5	5	5	4	4.75	3	2	3	3	2.75	4	4	4	5	4	4	4	4	4.14286	3	3	2	3	4	2	4	3	2	3	3	4	3	4	5	4	4	4
36	1	3	0	4	4	2	24	5	4	5	5	4.75	4	4	4	5	4.25	4	4	5	5	4.5	4.5	2	4	2	2	3	3	2	2.57143	3	2	3	2	3	3	2	3	3	3	3	4	2.83333	3	3	3	3	3
37	1	4	1	1	1	1	0	3	4	4	4	3.75	3	3	3	3	3	2	2	3	3	2.5	3.08333	4	5	3	5	4	5	5	4.42857	4	4	3	5	3	4	5	5	4	5	3	5	4.16667	4	4	4	4	5
38	1	1	0	3	2	4	12	4	3	3	3	3.25	3	3	3	3	3	4	3	3	4	3.5	3.25	2	2	2	3	2	2	3	2.28571	3	3	3	3	4	3	2	3	3	2	3	3	2.91667	2	4	3	3	3
39	1	1	1	1	1	1	0	4	3	3	2	3	3	4	3	4	3.5	2	1	3	2	2	2.83333	3	5	4	4	4	5	4	4.14286	5	4	4	5	4	4	3	5	4	3	4	4	4.08333	4	4	5	5	4
40	1	4	0	3	4	3	27	3	1	3	3	2.5	5	3	4	4	4	2	3	4	2	2.75	3.08333	3	3	3	2	3	3	3	2.85714	3	3	2	3	3	4	3	3	3	2	3	4	3	2	3	3	3	3
41	0	1	0	2	2	3	6	3	4	3	3	3.25	3	3	3	2	2.75	3	2	2	3	2.5	2.83333	2	3	2	2	3	2	2	2.28571	2	2	3	3	2	2	3	3	3	2	3	3	2.58333	3	4	4	3	3
42	0	2	1	1	1	1	0	4	2	3	4	3.25	3	3	5	4	3.75	2	1	2	1	1.5	2.83333	3	3	4	4	2	3	3	3.14286	3	3	3	4	4	5	3	3	3	3	5	4	3.58333	3	4	4	4	3
43	1	2	0	3	4	4	36	2	3	2	3	2.5	4	3	4	5	4	3	3	3	2	2.75	3.08333	2	2	2	2	2	2	2	2	4	3	4	3	3	4	4	3	4	4	4	3	3.58333	4	3	3	4	5
44	0	2	0	1	1	1	0	3	3	2	3	2.75	1	2	2	3	2	3	2	2	1	2	2.25	3	3	3	3	3	3	3	3	4	4	4	4	4	5	4	5	4	4	4	5	4.25	3	3	3	1	3
45	1	4	0	1	3	1	2	3	3	3	3	3	4	4	4	4	4	4	5	4	3	4	3.66667	3	3	2	1	2	3	3	2.42857	2	3	2	2	3	2	2	2	3	3	3	2	2.41667	2	3	3	3	2
46	0	3	1	5	4	4	60	3	3	3	2	2.75	3	2	3	3	2.75	3	4	4	4	3.75	3.08333	4	4	4	4	5	5	5	4.42857	4	5	3	4	4	4	4	3	4	3	3	3	3.66667	4	5	5	5	5
47	0	3	0	1	1	1	0	3	3	4	4	3.5	3	4	3	3	3.25	3	4	3	3	3.25	3.33333	4	2	3	2	4	4	3	3.14286	4	5	5	4	5	4	3	4	4	4	5	5	4.33333	3	4	4	4	3
48	1	4	1	1	1	2	0	4	5	4	4	4.25	4	5	4	4	4.25	4	4	4	4	4	4.16667	4	3	2	2	3	3	2	2.71429	3	3	4	2	3	3	3	3	3	3	2	2	2.83333	4	4	3	4	4
49	0	1	1	3	4	2	18	4	3	2	3	3	3	3	4	4	3.5	3	2	2	2	2.25	2.91667	3	3	3	3	4	4	3	3.28571	5	4	5	5	4	5	5	5	5	5	4	5	4.75	3	4	4	3	4
50	0	4	0	5	4	3	45	4	4	3	3	3.5	5	5	4	4	4.5	1	2	2	2	1.75	3.25	3	3	3	4	3	3	3	3.14286	2	2	3	3	2	3	3	2	2	3	2	2	2.41667	2	3	2	3	3
51	0	1	1	5	5	5	100	5	4	5	5	4.75	4	4	5	4	4.25	4	4	5	4	4.25	4.41667	1	3	3	2	1	2	1	1.85714	3	3	4	4	3	3	3	3	2	1	3	2	2.83333	3	3	4	4	4
52	0	2	0	1	1	1	0	2	2	3	2	2.25	3	2	2	2	2.25	2	2	1	2	1.75	2.08333	5	4	5	4	5	4	5	4.57143	3	4	3	4	4	3	3	4	3	3	3	3	3.33333	3	5	4	5	5
53	1	1	0	2	2	2	4	2	2	2	2	2	2	3	3	3	2.75	3	2	2	1	2	2.25	5	4	5	5	5	3	4	4.42857	4	4	4	4	3	5	4	4	4	4	3	4	3.91667	3	4	4	4	4
54	1	2	1	4	4	2	24	4	3	5	4	4	3	3	4	3	3.25	3	5	4	2	3.5	3.58333	3	3	3	3	3	3	3	3	2	2	2	2	2	2	2	1	3	3	2	2	2.08333	4	3	3	4	3
55	0	3	0	1	1	2	0	4	5	4	4	4.25	4	3	4	4	3.75	4	3	3	4	3.5	3.83333	3	4	4	3	3	2	3	3.14286	3	2	1	3	1	2	2	3	2	2	3	2	2.16667	3	4	4	4	3
56	1	2	1	4	4	4	48	3	4	4	3	3.5	5	5	4	5	4.75	4	5	4	4	4.25	4.16667	2	4	2	4	3	3	3	3	3	3	3	3	3	3	3	4	4	3	4	4	3.33333	3	4	5	3	4
57	0	4	0	4	4	3	36	3	4	3	4	3.5	4	5	3	4	4	4	4	3	3	3.5	3.66667	2	3	2	2	3	2	3	2.42857	1	2	2	2	2	2	2	2	2	2	2	2	1.91667	2	3	3	2	2
58	1	4	1	1	1	1	0	3	3	2	2	2.5	3	3	2	3	2.75	3	3	3	3	3	2.75	4	4	4	4	5	5	5	4.42857	5	5	4	4	4	5	3	5	5	3	4	4	4.25	5	5	5	4	4
59	0	4	0	4	4	4	48	5	4	4	4	4.25	5	5	5	5	5	4	4	3	4	3.75	4.33333	2	2	2	2	2	2	2	2	2	2	2	2	2	2	2	3	2	3	2	2	2.16667	2	3	3	3	2
60	0	2	0	2	3	4	16	4	3	2	3	3	2	3	3	3	2.75	2	1	1	2	1.5	2.41667	3	2	3	3	3	3	3	2.85714	2	2	2	1	2	3	2	2	2	2	2	2	2	2	3	3	3	4
61	1	4	1	4	2	2	8	4	2	4	4	3.5	3	3	4	4	3.5	3	4	5	4	4	3.66667	2	3	3	3	3	3	3	2.85714	3	2	4	3	4	4	3	2	2	3	3	3	3	2	3	2	1	1
62	1	1	1	3	5	3	36	3	2	2	2	2.25	3	3	2	3	2.75	3	3	3	3	3	2.66667	2	3	2	2	2	2	1	2	3	3	4	3	3	3	4	3	4	4	2	3	3.25	3	4	3	2	3
63	0	1	0	4	4	5	60	5	4	5	3	4.25	4	5	4	4	4.25	2	4	4	3	3.25	3.91667	2	3	2	2	1	2	2	2	2	3	2	3	3	3	1	3	1	2	2	3	2.33333	3	3	3	3	3
64	0	1	1	4	4	5	60	2	3	3	3	2.75	4	5	4	4	4.25	4	4	5	5	4.5	3.83333	2	2	2	2	2	2	1	1.85714	2	2	2	2	3	2	2	2	2	3	3	3	2.33333	1	2	3	3	2
65	1	4	0	3	2	1	3	4	5	5	4	4.5	4	4	4	5	4.25	4	3	3	5	3.75	4.16667	3	2	3	3	1	3	2	2.42857	3	1	3	1	3	3	3	3	3	2	3	3	2.58333	2	2	2	3	2
66	0	2	0	2	2	3	6	3	2	2	2	2.25	2	4	2	3	2.75	3	2	3	3	2.75	2.58333	4	4	4	3	5	5	5	4.28571	4	5	3	4	5	3	4	4	5	4	4	5	4.16667	5	5	5	4	5
67	0	2	1	5	5	5	100	3	4	3	4	3.5	5	3	4	4	4	4	4	4	4	4	3.83333	2	2	2	2	1	2	2	1.85714	3	2	3	3	3	3	3	3	4	3	4	3	3.08333	3	1	2	3	1
68	0	4	0	3	3	5	30	4	4	3	3	3.5	5	5	5	5	5	4	4	3	4	3.75	4.08333	3	3	3	3	3	2	3	2.85714	3	1	2	2	2	1	3	2	3	3	1	2	2.08333	2	2	1	2	2
69	1	3	0	1	1	2	0	2	1	3	2	2	3	3	3	3	3	1	1	3	3	2	2.33333	5	3	5	4	4	3	3	3.85714	5	4	5	4	5	4	5	5	5	4	5	4	4.58333	3	4	4	3	3
70	0	2	0	5	4	3	45	3	2	2	2	2.25	2	4	3	3	3	2	3	2	2	2.25	2.5	4	3	3	4	5	4	4	3.85714	3	4	3	4	4	5	3	4	3	3	4	4	3.66667	4	4	4	4	5
71	1	3	1	4	5	4	64	2	2	2	3	2.25	5	4	5	5	4.75	4	4	4	3	3.75	3.58333	4	3	3	3	4	3	4	3.42857	2	3	2	2	2	3	2	2	2	2	3	2	2.25	4	4	4	4	5
72	0	1	0	1	2	3	3	2	2	2	1	1.75	4	4	2	2	3	3	2	3	1	2.25	2.33333	4	5	3	4	4	5	4	4.14286	4	5	4	5	4	4	4	5	5	4	5	4	4.41667	5	5	5	3	4
73	0	2	0	4	4	3	36	2	2	2	3	2.25	4	4	5	5	4.5	4	3	3	3	3.25	3.33333	4	5	4	5	4	5	5	4.57143	3	3	3	4	4	4	3	3	3	3	3	5	3.41667	4	4	3	5	3
74	1	4	0	4	3	5	40	3	3	3	2	2.75	4	5	4	5	4.5	4	3	4	3	3.5	3.58333	3	3	3	3	2	2	3	2.71429	3	3	2	2	3	3	3	3	2	1	2	3	2.5	2	3	3	3	3
75	1	4	0	2	1	2	0	2	2	2	2	2	3	3	2	2	2.5	3	2	3	2	2.5	2.33333	2	2	1	3	2	2	3	2.14286	3	3	4	4	3	3	3	3	3	3	3	3	3.16667	4	3	3	5	4
76	1	2	1	5	5	4	80	4	4	4	4	4	5	3	4	3	3.75	2	3	3	3	2.75	3.5	2	1	2	3	3	2	1	2	2	2	2	2	2	2	1	3	2	2	3	3	2.16667	2	3	2	2	1
77	1	1	1	1	1	1	0	3	2	1	2	2	3	4	3	3	3.25	3	4	3	3	3.25	2.83333	5	4	4	5	4	5	5	4.57143	4	4	4	3	4	5	5	5	3	3	5	4	4.08333	3	5	4	5	5
78	1	3	0	4	1	4	0	2	3	2	2	2.25	3	2	2	2	2.25	1	3	3	3	2.5	2.33333	3	5	4	4	4	4	3	3.85714	5	3	4	5	3	5	3	4	4	4	5	4	4.08333	4	5	5	5	5
79	1	3	0	2	5	1	8	2	2	3	2	2.25	3	3	2	3	2.75	3	3	2	4	3	2.66667	4	4	3	3	4	4	3	3.57143	4	2	5	4	2	3	3	3	3	3	4	3	3.25	4	5	5	3	5
80	1	2	1	2	2	3	6	3	3	3	2	2.75	5	4	4	5	4.5	3	4	3	3	3.25	3.5	2	3	3	3	2	4	3	2.85714	4	3	4	4	4	2	4	3	4	3	5	4	3.66667	3	4	3	3	5
81	1	1	1	4	4	5	60	4	5	3	4	4	4	4	3	5	4	4	3	3	3	3.25	3.75	3	2	3	3	3	2	3	2.71429	3	2	1	2	2	3	2	4	2	2	1	2	2.16667	3	3	2	3	3
82	1	2	1	3	3	3	18	3	3	2	3	2.75	3	3	3	3	3	2	2	2	2	2	2.58333	3	3	3	2	3	3	3	2.85714	3	3	3	3	4	3	2	3	3	3	5	3	3.16667	2	3	3	3	3
83	1	3	1	2	1	4	0	3	3	2	3	2.75	4	4	4	4	4	3	4	4	4	3.75	3.5	3	3	3	3	3	3	3	3	3	3	3	3	3	3	3	2	4	2	2	4	2.91667	3	3	3	4	3
84	1	1	1	5	4	4	60	3	2	3	3	2.75	4	4	5	5	4.5	4	3	5	4	4	3.75	4	3	2	4	3	4	3	3.28571	4	3	5	5	4	3	4	4	4	5	4	4	4.08333	3	3	3	2	2
85	0	2	0	3	3	3	18	5	3	3	3	3.5	3	3	3	3	3	5	4	5	4	4.5	3.66667	2	2	2	3	3	3	3	2.57143	3	3	3	3	3	2	3	3	3	3	2	4	2.91667	3	3	3	4	2
86	0	1	1	3	4	2	18	3	3	3	3	3	3	2	3	3	2.75	3	3	2	2	2.5	2.75	3	4	3	5	4	4	4	3.85714	3	5	4	5	4	4	3	4	5	4	5	3	4.08333	3	5	3	3	4
87	1	3	0	4	4	5	60	3	4	4	4	3.75	3	3	3	3	3	3	4	4	4	3.75	3.5	2	2	3	1	2	3	2	2.14286	2	2	2	3	2	3	3	2	3	3	3	3	2.58333	3	2	2	1	4
88	1	1	0	5	5	4	80	3	4	4	4	3.75	4	4	4	5	4.25	3	4	5	5	4.25	4.08333	3	4	4	2	2	3	3	3	5	3	4	3	5	4	3	4	4	5	4	3	3.91667	4	3	3	4	3
89	1	4	1	2	1	2	0	5	4	5	4	4.5	5	4	5	4	4.5	2	2	2	2	2	3.66667	2	2	1	2	3	2	2	2	4	4	4	4	4	4	5	3	5	3	5	4	4.08333	4	5	4	5	5
90	1	4	1	3	3	3	18	2	3	2	2	2.25	4	4	4	4	4	4	3	4	5	4	3.41667	2	2	2	2	2	2	3	2.14286	3	3	3	3	3	3	2	3	4	3	3	4	3.08333	4	4	4	3	4
91	0	3	1	5	5	5	100	3	3	4	3	3.25	5	5	4	4	4.5	5	3	4	5	4.25	4	2	2	2	2	2	2	2	2	3	3	3	3	3	2	3	2	3	3	3	3	2.83333	2	3	2	2	3
92	0	1	1	4	5	2	32	3	2	2	2	2.25	3	3	3	3	3	3	3	2	2	2.5	2.58333	3	2	3	3	3	3	3	2.85714	2	4	3	3	2	3	2	3	3	3	3	3	2.83333	3	3	2	2	3
93	0	3	1	5	5	4	80	3	4	3	3	3.25	3	4	3	3	3.25	3	4	4	4	3.75	3.41667	2	3	2	2	3	3	3	2.57143	5	4	3	5	4	3	4	4	5	3	3	4	3.91667	3	3	2	2	4
94	1	3	0	5	4	3	45	5	4	5	5	4.75	4	5	4	5	4.5	3	3	3	5	3.5	4.25	1	3	1	2	2	3	2	2	3	2	3	2	3	3	2	3	3	2	4	3	2.75	2	2	3	3	2
95	1	3	1	3	2	4	12	3	1	3	3	2.5	2	3	4	3	3	3	3	3	2	2.75	2.75	4	3	5	4	4	5	4	4.14286	4	4	4	4	4	5	4	4	4	4	3	5	4.08333	4	5	3	3	4
96	1	3	0	4	3	5	40	4	3	2	3	3	3	2	3	3	2.75	4	2	3	4	3.25	3	4	3	3	2	3	4	4	3.28571	3	3	3	2	4	2	4	2	3	3	4	4	3.08333	3	3	4	4	3
97	0	1	1	4	3	3	24	4	5	3	3	3.75	3	3	3	3	3	2	2	2	3	2.25	3	3	3	4	4	3	3	2	3.14286	4	3	4	4	3	5	4	2	4	4	3	4	3.66667	3	3	3	4	3
98	1	3	0	1	1	2	0	4	3	3	4	3.5	4	4	5	3	4	3	4	3	4	3.5	3.66667	4	3	4	3	4	4	4	3.71429	5	4	4	5	5	4	4	4	5	5	5	5	4.58333	4	4	4	5	5
99	0	3	1	4	4	5	60	4	5	4	3	4	4	4	4	4	4	4	5	3	4	4	4	3	4	2	3	3	4	3	3.14286	3	3	4	2	4	4	4	3	3	2	3	4	3.25	3	4	4	4	5
100	1	3	1	3	3	3	18	2	3	4	3	3	3	3	4	4	3.5	3	4	4	3	3.5	3.33333	2	1	2	2	2	3	1	1.85714	3	3	3	2	2	2	3	3	4	3	2	3	2.75	3	1	2	2	2
101	1	4	0	1	1	1	0	2	1	3	2	2	3	3	3	3	3	2	3	2	3	2.5	2.5	1	2	2	3	2	3	3	2.28571	2	3	2	2	2	2	2	3	2	3	2	3	2.33333	5	5	5	5	5
102	1	2	0	1	1	1	0	2	3	1	2	2	2	2	2	3	2.25	5	4	4	4	4.25	2.83333	5	3	3	4	4	3	3	3.57143	3	3	5	4	4	5	4	5	3	3	4	5	4	3	4	4	4	4
103	0	2	1	5	3	5	50	5	3	4	5	4.25	4	5	5	4	4.5	5	5	5	5	5	4.58333	2	2	3	2	2	3	3	2.42857	4	3	4	3	3	3	3	4	5	3	4	4	3.58333	3	3	4	3	4
104	0	4	0	2	2	3	6	3	4	3	3	3.25	3	2	3	3	2.75	1	2	3	2	2	2.66667	2	3	3	3	3	2	2	2.57143	2	1	2	2	1	2	3	3	3	3	2	2	2.16667	2	2	2	3	1
105	1	1	1	5	5	5	100	4	5	4	4	4.25	5	5	5	4	4.75	4	5	4	5	4.5	4.5	1	2	2	3	3	2	3	2.28571	2	2	2	2	3	1	1	1	2	3	1	2	1.83333	3	3	3	3	3
106	1	4	0	1	1	1	0	2	2	2	2	2	2	2	2	2	2	4	3	3	3	3.25	2.41667	4	4	4	4	5	4	5	4.28571	5	5	4	4	5	4	4	4	4	5	3	4	4.25	3	4	4	3	5
107	1	4	0	1	1	2	0	3	4	3	4	3.5	4	4	4	4	4	2	2	3	3	2.5	3.33333	3	2	3	4	4	4	5	3.57143	1	3	2	2	3	2	3	2	1	2	2	3	2.16667	2	3	3	2	2
108	0	1	0	5	5	5	100	3	4	5	4	4	5	4	5	5	4.75	4	3	4	4	3.75	4.16667	3	3	3	3	3	2	3	2.85714	1	3	2	2	3	2	3	3	2	2	2	2	2.25	2	1	3	3	2
109	1	3	0	2	2	3	6	3	3	2	3	2.75	4	3	3	4	3.5	3	2	4	3	3	3.08333	3	3	2	3	2	2	3	2.57143	4	5	5	4	4	3	3	3	4	4	3	4	3.83333	4	5	4	3	4
110	1	3	1	3	3	4	24	3	2	3	2	2.5	3	3	4	4	3.5	3	4	3	3	3.25	3.08333	4	4	3	4	4	4	4	3.85714	3	3	4	3	3	3	4	5	4	3	3	3	3.41667	5	4	4	4	4
111	0	3	1	5	5	3	60	4	5	4	3	4	5	5	4	4	4.5	5	5	3	5	4.5	4.33333	2	2	3	3	3	3	2	2.57143	3	3	3	2	3	5	2	4	3	3	4	3	3.16667	3	3	2	3	3
112	0	1	0	1	3	3	6	3	4	2	3	3	3	2	4	2	2.75	1	2	2	2	1.75	2.5	1	2	1	1	3	2	2	1.71429	2	3	2	2	3	3	3	3	2	2	2	2	2.41667	4	4	3	4	4
113	0	2	0	1	1	4	0	2	2	2	1	1.75	3	2	2	3	2.5	3	3	2	4	3	2.41667	5	5	4	5	4	5	5	4.71429	5	4	5	4	4	4	5	4	5	5	4	5	4.5	4	4	5	5	4
114	1	1	0	4	5	5	80	3	4	5	4	4	4	3	3	4	3.5	5	3	5	3	4	3.83333	2	3	2	2	2	2	3	2.28571	3	3	3	3	3	3	3	3	3	2	3	3	2.91667	3	4	4	4	4
115	0	1	1	1	2	2	2	5	3	4	5	4.25	3	4	3	3	3.25	3	3	3	3	3	3.5	3	4	4	4	3	5	5	4	4	3	3	4	4	3	4	5	5	3	4	4	3.83333	2	3	3	2	3
116	0	3	0	3	1	1	0	3	3	3	3	3	2	3	3	3	2.75	1	1	2	1	1.25	2.33333	4	5	3	3	5	3	4	3.85714	5	5	4	4	4	4	4	4	4	5	4	5	4.33333	3	3	4	4	4
117	0	2	0	4	5	4	64	3	3	3	4	3.25	5	4	4	4	4.25	3	5	3	4	3.75	3.75	2	1	3	2	2	2	3	2.14286	1	3	2	1	2	2	4	2	1	1	2	2	1.91667	2	4	3	1	4
118	0	2	1	4	3	3	24	3	2	2	2	2.25	3	3	2	2	2.5	3	2	3	3	2.75	2.5	3	4	3	2	3	3	1	2.71429	3	3	3	4	2	3	3	2	2	3	3	3	2.83333	4	4	5	5	4
119	1	3	1	3	3	5	30	4	4	4	4	4	5	5	5	4	4.75	4	5	4	4	4.25	4.33333	4	4	5	4	4	4	4	4.14286	3	3	3	3	3	4	3	3	4	3	3	4	3.25	3	5	5	3	3
120	0	3	1	2	2	3	6	3	2	1	2	2	3	3	3	3	3	3	4	4	5	4	3	4	4	4	4	3	3	4	3.71429	5	5	3	4	4	4	5	4	4	3	5	4	4.16667	3	4	4	4	3
121	1	4	0	3	5	4	48	3	3	3	2	2.75	5	4	4	4	4.25	4	4	4	3	3.75	3.58333	3	3	3	3	3	4	3	3.14286	4	3	5	4	5	4	4	4	4	3	4	5	4.08333	4	4	2	4	3
122	0	1	0	1	2	1	1	3	4	3	3	3.25	3	3	3	3	3	2	2	2	1	1.75	2.66667	5	3	4	3	4	2	3	3.42857	3	4	3	3	3	3	4	3	3	3	3	2	3.08333	3	3	3	3	3
123	1	3	0	1	2	1	1	3	3	3	3	3	3	2	3	3	2.75	4	3	4	4	3.75	3.16667	2	1	1	1	1	1	1	1.14286	3	3	4	3	3	3	4	3	3	5	3	4	3.41667	3	3	3	2	3
124	0	4	1	3	4	4	36	5	4	5	5	4.75	5	5	4	5	4.75	5	5	4	4	4.5	4.66667	2	3	3	3	3	3	2	2.71429	3	2	4	3	3	3	3	4	4	4	3	2	3.16667	2	2	2	2	2
125	0	3	1	5	5	5	100	3	3	3	3	3	3	3	3	4	3.25	4	4	3	4	3.75	3.33333	3	2	2	3	3	2	2	2.42857	4	3	5	3	4	4	3	5	4	3	3	3	3.66667	4	4	3	4	5
126	1	1	0	3	4	3	27	2	3	3	3	2.75	3	3	3	2	2.75	4	3	3	2	3	2.83333	4	5	3	3	4	5	4	4	4	4	4	5	5	4	5	4	4	4	4	5	4.33333	4	4	3	4	3
127	0	2	1	3	4	5	45	4	4	5	4	4.25	5	4	5	5	4.75	5	4	3	4	4	4.33333	3	3	3	3	3	3	4	3.14286	3	3	2	3	3	2	2	2	2	3	2	2	2.41667	1	4	2	1	3
128	0	1	1	5	4	5	75	3	3	3	3	3	3	4	3	3	3.25	5	3	4	3	3.75	3.33333	4	3	3	5	4	4	3	3.71429	3	4	5	4	3	5	5	5	3	4	3	3	3.91667	4	2	1	3	3
129	1	3	0	3	4	4	36	4	4	3	4	3.75	5	4	4	4	4.25	4	4	4	3	3.75	3.91667	4	3	3	4	4	4	4	3.71429	5	4	5	4	4	4	5	5	5	4	4	4	4.41667	3	4	3	4	5
130	0	2	0	2	4	2	12	3	3	2	2	2.5	3	3	3	3	3	3	3	2	3	2.75	2.75	4	4	5	3	4	4	4	4	4	4	4	4	3	4	3	3	3	3	3	3	3.41667	4	4	4	5	4
131	1	3	1	3	2	1	3	2	3	4	2	2.75	4	4	3	4	3.75	4	4	4	3	3.75	3.41667	3	3	4	5	3	4	4	3.71429	4	5	5	4	5	4	4	3	5	4	4	3	4.16667	3	3	3	4	5
132	0	1	0	5	5	4	80	5	4	4	4	4.25	4	4	4	4	4	3	4	3	4	3.5	3.91667	2	2	3	3	3	2	3	2.57143	2	3	2	1	2	2	3	1	2	3	2	2	2.08333	2	1	2	2	2
133	1	4	1	2	2	2	4	2	2	2	2	2	4	4	3	4	3.75	4	3	3	5	3.75	3.16667	3	3	5	2	3	2	3	3	3	2	2	3	3	3	3	2	3	3	3	3	2.75	2	3	3	2	2
134	0	4	1	2	3	3	12	4	4	4	4	4	5	5	5	5	5	4	1	2	3	2.5	3.83333	2	4	3	3	3	3	4	3.14286	3	3	2	3	3	2	3	3	2	3	3	2	2.66667	2	2	1	3	1
135	0	3	1	3	3	4	24	3	4	3	3	3.25	3	3	2	3	2.75	3	3	3	2	2.75	2.91667	3	2	3	3	3	1	3	2.57143	3	2	3	3	3	4	2	3	3	3	3	3	2.91667	3	3	4	4	3
136	1	4	0	4	3	5	40	2	3	4	4	3.25	5	4	4	4	4.25	4	5	5	4	4.5	4	3	1	2	3	2	2	1	2	1	2	3	1	1	2	2	2	1	2	2	2	1.75	3	1	2	3	2
137	1	3	0	2	2	3	6	2	2	2	3	2.25	3	4	3	3	3.25	2	2	1	2	1.75	2.41667	3	3	3	3	3	3	3	3	3	3	3	4	4	4	3	3	3	3	3	3	3.25	3	4	4	3	4
138	1	3	0	1	2	2	2	5	4	4	3	4	3	2	2	3	2.5	3	2	2	3	2.5	3	4	5	5	5	4	5	4	4.57143	3	4	4	4	4	4	3	4	4	3	4	3	3.66667	4	5	4	5	4
139	1	3	0	3	3	5	30	4	4	3	4	3.75	3	4	4	3	3.5	2	1	2	3	2	3.08333	4	3	4	3	3	3	2	3.14286	3	3	4	4	4	4	3	3	3	3	3	3	3.33333	4	4	4	4	5
140	0	2	0	5	5	4	80	2	1	2	2	1.75	5	3	2	2	3	3	3	4	3	3.25	2.66667	5	5	4	4	4	4	5	4.42857	3	3	3	3	3	3	3	2	3	3	3	4	3	3	5	4	3	3
141	1	1	1	1	1	1	0	2	3	3	3	2.75	3	3	2	3	2.75	4	5	3	3	3.75	3.08333	3	4	4	4	3	5	4	3.85714	4	4	4	4	5	5	4	4	3	4	5	4	4.16667	5	5	5	4	4
142	1	3	1	2	3	2	8	3	4	4	3	3.5	3	4	4	3	3.5	4	4	5	4	4.25	3.75	5	4	5	5	4	4	3	4.28571	5	4	5	3	5	5	4	5	4	5	4	5	4.5	5	4	4	5	4
143	1	4	0	1	1	2	0	2	3	3	2	2.5	4	4	3	3	3.5	4	4	3	5	4	3.33333	2	2	2	2	2	2	3	2.14286	2	2	2	2	3	2	3	2	2	3	2	1	2.16667	2	2	3	2	2
144	1	4	1	2	1	3	0	5	4	3	4	4	3	3	4	4	3.5	4	4	4	4	4	3.83333	3	2	4	2	3	2	3	2.71429	3	4	3	3	4	4	3	3	3	3	5	3	3.41667	3	3	3	2	3
145	0	2	0	4	3	3	24	3	3	3	4	3.25	4	3	4	3	3.5	4	3	3	4	3.5	3.41667	4	5	4	4	3	4	3	3.85714	4	3	4	3	4	4	3	4	3	4	4	3	3.58333	4	4	4	4	5
146	1	3	0	1	1	1	0	2	1	1	3	1.75	3	2	3	3	2.75	2	3	2	3	2.5	2.33333	5	3	4	4	5	5	5	4.42857	4	5	3	5	5	3	5	4	5	5	3	5	4.33333	5	5	4	5	5
147	0	4	0	3	4	5	45	4	3	4	4	3.75	4	5	3	4	4	5	5	4	3	4.25	4	4	2	3	3	5	5	4	3.71429	3	3	2	3	3	4	3	3	2	2	3	4	2.91667	4	4	4	4	4
148	0	3	0	1	1	1	0	3	3	4	3	3.25	3	3	3	3	3	4	4	4	4	4	3.41667	4	5	4	5	3	4	4	4.14286	4	4	3	3	4	4	4	3	4	4	5	3	3.75	4	5	4	4	5
149	0	2	0	2	2	2	4	3	3	3	4	3.25	2	3	3	2	2.5	4	2	3	2	2.75	2.83333	3	3	4	4	5	3	3	3.57143	3	4	5	5	5	4	4	4	4	4	4	4	4.16667	4	4	4	4	5
150	0	3	1	1	1	2	0	2	2	2	3	2.25	3	3	4	4	3.5	2	2	2	2	2	2.58333	2	2	3	2	3	2	3	2.42857	4	5	3	4	4	4	4	5	4	3	3	4	3.91667	3	4	4	5	3
151	1	1	0	3	3	3	18	3	3	2	3	2.75	2	3	3	2	2.5	3	2	3	2	2.5	2.58333	4	4	5	4	5	4	5	4.42857	4	3	4	4	5	3	5	4	4	5	4	4	4.08333	3	4	2	2	3
152	0	2	0	2	2	2	4	3	3	2	2	2.5	3	3	4	3	3.25	4	3	3	3	3.25	3	5	5	5	4	4	5	4	4.57143	4	4	4	4	4	5	4	5	4	5	3	5	4.25	4	5	4	4	4
153	1	4	0	1	2	2	2	5	5	5	5	5	5	4	4	5	4.5	1	3	2	2	2	3.83333	2	2	2	1	2	3	2	2	3	2	2	1	2	2	3	3	2	3	3	2	2.33333	3	1	3	3	3
154	0	4	0	1	1	1	0	4	4	3	3	3.5	3	3	3	3	3	5	4	4	4	4.25	3.58333	2	1	2	2	3	2	2	2	3	3	3	3	2	4	3	3	4	5	3	3	3.25	5	4	4	4	4
155	1	2	1	1	2	1	1	3	2	2	2	2.25	5	4	4	3	4	5	5	5	3	4.5	3.58333	3	3	4	3	3	4	3	3.28571	3	3	4	3	3	5	2	3	4	4	3	4	3.41667	3	4	4	4	4
156	1	3	1	2	1	2	0	4	4	4	3	3.75	4	5	4	4	4.25	4	5	5	4	4.5	4.16667	3	4	3	3	3	3	3	3.14286	3	2	3	2	2	2	3	3	1	2	1	2	2.16667	3	3	3	2	3
157	0	1	0	3	3	3	18	3	1	2	2	2	2	2	2	2	2	3	3	2	3	2.75	2.25	4	3	3	4	3	2	3	3.14286	4	3	3	4	2	4	4	5	3	3	3	3	3.41667	4	3	5	4	4
158	1	4	0	3	4	3	27	3	3	2	3	2.75	3	4	4	3	3.5	1	2	3	2	2	2.75	2	2	1	3	2	3	3	2.28571	3	3	2	3	4	3	3	3	2	3	2	3	2.83333	2	2	3	3	2
159	1	3	0	3	3	4	24	3	3	5	4	3.75	4	5	4	5	4.5	4	3	5	4	4	4.08333	3	2	2	3	2	3	3	2.57143	2	3	1	2	2	3	3	2	2	2	2	3	2.25	4	2	3	2	2
160	0	3	1	4	3	2	16	2	3	3	2	2.5	3	2	4	3	3	3	1	3	2	2.25	2.58333	3	3	3	3	2	4	3	3	2	4	3	2	2	2	2	2	3	3	3	2	2.5	4	5	4	4	5
161	0	4	0	3	3	1	6	3	5	4	4	4	4	4	4	4	4	4	4	5	4	4.25	4.08333	4	3	4	3	3	4	3	3.42857	5	5	4	4	4	5	5	5	4	4	4	5	4.5	4	5	5	4	5
162	0	4	1	3	2	3	9	4	3	3	2	3	3	4	3	3	3.25	4	4	4	3	3.75	3.33333	5	3	4	3	5	4	3	3.85714	4	3	4	3	4	4	3	4	3	3	4	4	3.58333	5	4	4	5	5
163	0	4	1	1	3	3	6	4	5	4	4	4.25	4	5	4	4	4.25	3	5	3	4	3.75	4.08333	2	2	3	2	3	2	2	2.28571	1	3	3	2	2	1	3	1	3	2	1	3	2.08333	2	4	3	4	3
164	0	1	0	1	1	1	0	3	2	2	2	2.25	2	2	3	3	2.5	1	3	3	3	2.5	2.41667	4	4	3	4	4	4	3	3.71429	2	2	2	2	2	3	2	2	2	1	2	3	2.08333	3	3	3	3	2
165	0	3	1	1	2	1	1	4	3	4	3	3.5	5	4	3	5	4.25	4	4	4	3	3.75	3.83333	3	3	5	4	4	5	3	3.85714	3	3	3	2	2	3	3	2	2	2	3	2	2.5	4	5	5	5	4
166	0	4	0	1	1	1	0	3	4	3	2	3	4	4	3	5	4	4	3	4	4	3.75	3.58333	4	2	2	2	2	3	2	2.42857	3	3	3	5	4	5	5	4	3	4	3	3	3.75	4	5	4	3	5
167	1	3	0	3	2	3	9	5	3	5	4	4.25	5	5	5	5	5	5	5	3	4	4.25	4.5	4	4	4	3	4	4	4	3.85714	4	4	4	4	4	4	5	4	4	5	4	4	4.16667	2	3	3	3	3
168	1	3	0	4	4	4	48	4	4	3	4	3.75	4	3	4	3	3.5	4	3	3	2	3	3.41667	3	3	3	3	3	3	3	3	2	1	2	3	3	2	2	3	4	3	3	2	2.5	1	3	4	2	3
169	1	2	1	1	1	3	0	1	2	2	2	1.75	3	2	3	2	2.5	3	4	4	4	3.75	2.66667	4	5	5	4	4	3	4	4.14286	4	4	5	4	4	4	4	5	5	4	4	4	4.25	4	4	4	4	3
170	0	4	0	1	3	2	4	3	3	3	3	3	4	4	3	4	3.75	2	2	2	2	2	2.91667	3	2	3	1	2	3	2	2.28571	4	3	4	3	4	4	5	4	4	4	3	4	3.83333	4	3	4	3	4
171	1	3	0	2	3	2	8	2	3	2	2	2.25	3	2	3	3	2.75	1	2	1	2	1.5	2.16667	4	4	4	5	4	4	4	4.14286	5	4	5	3	4	4	5	5	4	4	4	3	4.16667	4	5	5	4	3
172	1	3	0	1	1	1	0	5	4	5	4	4.5	5	4	5	4	4.5	4	3	4	3	3.5	4.16667	5	3	4	3	3	4	4	3.71429	4	3	4	5	5	4	4	4	5	4	3	4	4.08333	3	4	4	4	5
173	1	4	1	1	1	1	0	3	3	4	3	3.25	4	4	3	4	3.75	4	3	4	5	4	3.66667	3	4	4	4	4	4	5	4	5	5	3	4	4	4	4	4	5	5	3	4	4.16667	5	5	3	5	4
174	1	3	0	1	1	1	0	5	5	4	4	4.5	4	5	4	5	4.5	5	3	5	3	4	4.33333	2	3	1	2	3	3	3	2.42857	3	3	2	3	2	4	4	4	4	3	3	3	3.16667	3	3	2	2	3
175	1	4	0	3	2	4	12	4	4	3	4	3.75	3	3	3	3	3	5	5	5	4	4.75	3.83333	4	5	5	4	5	4	5	4.57143	4	5	4	4	4	3	4	3	3	5	4	4	3.91667	4	4	5	4	5
176	1	2	0	4	4	3	36	2	2	2	2	2	4	4	3	4	3.75	4	3	3	4	3.5	3.08333	1	3	1	2	1	3	1	1.71429	3	3	4	4	3	4	4	4	3	3	4	2	3.41667	2	3	1	2	2
177	0	4	1	5	4	5	75	4	5	4	4	4.25	5	5	4	5	4.75	5	5	5	4	4.75	4.58333	1	2	3	2	2	3	2	2.14286	3	3	3	4	2	2	3	3	4	3	3	3	3	4	3	2	2	4
178	1	3	1	1	1	2	0	2	3	3	3	2.75	3	4	4	4	3.75	2	3	4	2	2.75	3.08333	5	4	5	4	5	4	4	4.42857	4	4	3	4	3	3	4	4	5	4	3	5	3.83333	3	2	4	3	4
179	1	1	0	4	5	5	80	3	5	4	5	4.25	4	5	4	5	4.5	3	4	5	4	4	4.25	3	3	3	3	3	3	3	3	3	1	2	2	2	2	2	3	1	2	2	2	2	2	3	2	3	3
180	1	1	0	3	3	3	18	4	3	5	4	4	2	3	2	3	2.5	1	3	2	2	2	2.83333	4	5	4	4	5	4	5	4.42857	5	4	4	5	4	4	5	5	4	4	4	4	4.33333	4	3	4	4	4
181	0	4	0	3	3	1	6	2	3	2	3	2.5	3	3	3	3	3	2	2	3	2	2.25	2.58333	5	4	3	5	3	4	3	3.85714	4	3	3	4	4	5	4	5	4	4	4	4	4	3	4	3	5	4
182	1	2	0	3	5	3	36	3	3	4	2	3	5	4	4	5	4.5	4	3	4	4	3.75	3.75	3	2	2	2	2	2	3	2.28571	2	3	3	2	3	2	2	1	2	1	1	1	1.91667	1	2	3	2	2
183	1	4	0	1	1	1	0	4	4	4	4	4	3	3	3	3	3	3	3	4	4	3.5	3.5	3	3	3	3	3	3	3	3	5	4	4	4	4	5	5	4	3	5	4	3	4.16667	5	4	2	5	4
184	1	4	1	3	1	3	0	2	3	3	3	2.75	2	3	3	3	2.75	3	2	1	2	2	2.5	5	5	4	4	4	4	4	4.28571	4	4	4	5	5	4	4	4	5	4	3	4	4.16667	5	5	5	5	5
185	1	2	0	5	3	4	40	3	4	3	4	3.5	5	5	5	4	4.75	4	3	3	5	3.75	4	3	3	1	2	2	1	2	2	3	2	2	3	3	2	3	3	2	2	2	1	2.33333	2	3	3	3	3
186	1	3	0	3	2	4	12	4	3	4	3	3.5	5	3	5	5	4.5	5	4	4	3	4	4	4	4	5	4	3	4	4	4	3	3	3	5	4	3	4	3	5	4	4	3	3.66667	5	3	4	5	4
187	0	1	0	5	4	4	60	3	3	2	3	2.75	3	2	3	3	2.75	2	3	3	3	2.75	2.75	4	3	3	2	3	3	3	3	3	2	3	2	4	3	4	3	3	2	2	2	2.75	3	2	4	3	2
188	0	4	0	5	5	4	80	4	4	3	3	3.5	3	3	5	5	4	4	5	5	5	4.75	4.08333	3	2	3	2	3	3	2	2.57143	2	2	2	2	2	3	1	3	3	3	3	2	2.33333	4	3	4	3	3
189	0	3	1	5	5	4	80	4	4	3	4	3.75	5	3	4	4	4	4	4	3	3	3.5	3.75	2	2	2	3	2	1	2	2	3	3	3	2	3	3	3	3	2	4	3	2	2.83333	2	2	2	3	2
190	1	2	1	3	3	3	18	3	3	3	3	3	3	4	3	4	3.5	3	3	4	3	3.25	3.25	5	5	4	4	3	4	3	4	3	3	5	4	5	5	5	4	5	4	5	4	4.33333	4	3	4	3	4
191	0	2	1	4	3	4	32	3	2	3	2	2.5	3	3	2	3	2.75	3	2	3	3	2.75	2.66667	2	5	3	4	4	4	4	3.71429	4	3	3	2	3	2	3	3	3	4	3	4	3.08333	3	3	3	3	3
192	1	3	0	4	2	1	4	4	4	5	5	4.5	3	3	4	3	3.25	4	5	4	4	4.25	4	3	2	3	4	2	3	2	2.71429	5	4	5	5	5	4	4	5	5	3	5	5	4.58333	4	4	4	5	3
193	0	4	0	3	1	3	0	3	3	3	1	2.5	3	3	3	3	3	4	4	4	4	4	3.16667	5	4	4	4	4	3	4	4	4	3	3	5	4	4	4	4	4	4	5	3	3.91667	3	2	3	2	3
194	0	4	0	1	2	4	4	2	2	3	2	2.25	3	2	2	3	2.5	3	4	3	3	3.25	2.66667	4	4	5	4	3	4	4	4	3	3	2	3	2	2	2	3	3	3	1	1	2.33333	3	4	4	3	4
195	0	1	1	5	5	5	100	3	3	4	3	3.25	4	3	3	3	3.25	3	4	3	4	3.5	3.33333	2	2	2	1	3	2	3	2.14286	1	3	2	3	2	2	2	3	2	3	3	2	2.33333	2	2	3	2	3
196	1	2	1	3	3	4	24	5	3	5	4	4.25	4	3	4	4	3.75	3	3	3	3	3	3.66667	3	3	4	2	3	2	2	2.71429	2	1	2	1	2	2	1	2	2	2	2	3	1.83333	4	4	4	3	4
197	0	2	1	3	2	3	9	5	4	3	4	4	3	3	3	3	3	3	4	3	4	3.5	3.5	3	3	2	4	4	3	2	3	3	2	4	3	3	3	3	3	4	4	3	2	3.08333	2	3	3	4	4
198	1	1	1	5	4	4	60	3	5	4	4	4	5	5	3	4	4.25	5	3	4	5	4.25	4.16667	2	3	4	2	3	4	3	3	3	2	3	3	3	3	3	2	2	2	2	3	2.58333	3	5	2	3	4
199	0	2	0	4	2	3	12	5	5	4	5	4.75	4	4	4	4	4	3	3	2	3	2.75	3.83333	3	4	4	5	3	5	5	4.14286	4	4	3	3	4	4	4	4	5	4	3	4	3.83333	4	4	5	5	4
200	0	2	1	3	3	4	24	3	3	4	4	3.5	3	3	4	3	3.25	3	2	3	3	2.75	3.16667	4	3	5	3	4	4	5	4	3	4	3	4	3	3	3	3	4	3	2	3	3.16667	4	4	4	4	4
201	0	2	1	1	2	1	1	2	2	3	3	2.5	3	4	3	3	3.25	3	1	1	2	1.75	2.5	3	2	1	3	2	2	1	2	4	2	3	4	3	4	5	5	4	4	3	4	3.75	5	5	5	4	5
202	1	4	1	2	3	2	8	4	5	5	5	4.75	4	4	4	4	4	4	3	4	4	3.75	4.16667	3	3	2	4	2	2	3	2.71429	2	3	3	2	2	2	3	2	2	2	2	2	2.25	2	2	2	3	2
203	1	2	0	5	5	5	100	3	3	3	3	3	5	5	4	5	4.75	3	4	4	4	3.75	3.83333	3	2	2	3	2	2	1	2.14286	4	4	4	4	3	2	3	4	3	4	4	3	3.5	3	3	3	5	3
204	0	1	0	3	2	3	9	2	2	2	2	2	2	2	3	2	2.25	3	2	2	2	2.25	2.16667	2	3	3	3	3	3	4	3	4	5	4	4	5	3	3	3	4	3	3	5	3.83333	4	4	5	5	4
205	1	2	1	2	1	2	0	2	4	3	4	3.25	3	3	2	2	2.5	3	3	3	3	3	2.91667	5	4	5	4	4	4	5	4.42857	4	3	4	4	5	3	4	4	4	3	5	5	4	5	4	5	4	5
206	1	1	0	2	2	1	2	3	2	3	3	2.75	3	2	3	2	2.5	1	3	3	2	2.25	2.5	4	5	4	5	4	5	4	4.42857	4	5	4	4	4	4	5	3	3	5	3	4	4	4	5	5	5	5
207	1	2	0	1	3	1	2	4	3	2	3	3	3	3	3	3	3	3	2	3	3	2.75	2.91667	4	4	4	4	4	4	4	4	4	3	5	4	4	3	4	3	4	3	4	3	3.66667	5	5	4	4	5
208	0	3	1	5	5	5	100	5	5	5	5	5	5	5	4	5	4.75	4	4	5	5	4.5	4.75	1	1	2	2	2	3	2	1.85714	2	2	2	2	2	2	2	1	1	2	2	2	1.83333	2	1	2	2	2
209	0	3	0	1	1	1	0	3	4	4	3	3.5	4	4	4	4	4	4	3	5	3	3.75	3.75	1	2	2	2	3	2	2	2	4	3	2	4	3	5	4	4	4	3	3	3	3.5	3	3	4	3	3
210	1	4	0	3	3	3	18	3	3	2	2	2.5	5	4	3	4	4	5	4	5	5	4.75	3.75	4	3	4	4	4	4	4	3.85714	4	4	4	5	4	4	5	5	4	4	3	3	4.08333	4	4	3	4	5
211	1	1	0	3	3	3	18	3	3	3	3	3	3	3	3	3	3	3	2	3	3	2.75	2.91667	4	5	5	5	4	5	4	4.57143	5	5	4	3	4	4	4	4	4	5	5	4	4.25	4	4	3	4	4
212	0	3	1	2	2	2	4	4	2	3	3	3	4	4	4	4	4	4	4	3	4	3.75	3.58333	1	2	2	3	1	3	3	2.14286	3	3	3	3	3	3	3	3	3	3	3	3	3	2	3	3	1	3
213	0	4	1	4	3	4	32	4	4	4	3	3.75	4	5	4	5	4.5	5	3	5	4	4.25	4.16667	4	5	4	4	3	5	3	4	3	3	3	3	4	5	3	3	4	3	3	4	3.41667	3	5	3	5	5
214	0	3	1	2	3	3	12	4	3	5	4	4	3	3	4	3	3.25	3	3	3	4	3.25	3.5	4	2	3	4	3	3	4	3.28571	3	3	3	3	4	4	4	3	3	3	4	4	3.41667	5	4	5	4	4
215	0	3	1	2	2	2	4	3	3	2	3	2.75	3	3	4	4	3.5	3	4	4	3	3.5	3.25	3	3	4	3	4	3	5	3.57143	3	3	3	3	4	3	3	3	3	3	3	3	3.08333	3	4	4	3	3
216	1	1	0	3	3	3	18	2	2	3	1	2	3	3	2	3	2.75	1	2	2	3	2	2.25	5	5	4	5	4	5	5	4.71429	4	5	4	4	5	4	5	5	5	4	4	5	4.5	4	4	4	5	4
217	0	1	1	3	3	2	12	3	2	2	3	2.5	4	3	3	3	3.25	2	4	2	3	2.75	2.83333	5	3	3	4	4	5	4	4	3	4	3	4	4	4	2	5	4	3	3	4	3.58333	4	4	4	5	4
218	0	3	0	1	1	1	0	2	2	2	2	2	3	4	2	3	3	3	2	2	3	2.5	2.5	4	4	4	4	5	4	5	4.28571	5	4	4	4	4	4	5	5	5	4	4	4	4.33333	4	4	5	5	4
219	1	3	0	3	5	4	48	4	3	3	3	3.25	3	3	2	3	2.75	3	3	3	2	2.75	2.91667	2	2	2	2	1	2	3	2	2	1	2	2	2	2	1	1	2	2	1	1	1.58333	3	3	4	3	4
220	1	4	0	1	1	1	0	3	1	2	2	2	3	3	3	3	3	3	1	2	2	2	2.33333	3	3	4	4	4	4	3	3.57143	3	3	4	3	3	2	3	3	3	3	3	2	2.91667	5	4	4	3	4
221	0	3	1	1	2	3	3	3	4	5	4	4	5	5	4	5	4.75	3	4	3	3	3.25	4	2	3	3	2	3	3	2	2.57143	2	2	3	4	4	4	3	3	3	3	3	3	3.08333	4	1	1	3	2
222	1	3	1	2	1	2	0	4	3	3	3	3.25	4	5	5	4	4.5	3	2	2	2	2.25	3.33333	3	2	2	2	3	2	3	2.42857	3	3	2	2	3	3	3	3	3	3	2	2	2.66667	3	1	2	3	3
223	0	4	0	3	4	4	36	3	4	3	3	3.25	3	4	4	4	3.75	4	4	4	3	3.75	3.58333	4	2	3	4	3	3	5	3.42857	2	3	2	3	2	2	2	3	2	2	2	2	2.25	2	2	2	3	2
224	1	2	0	5	4	5	75	3	3	4	4	3.5	5	4	4	4	4.25	4	4	5	4	4.25	4	3	2	3	4	4	3	4	3.28571	2	2	1	2	3	3	2	3	2	4	2	1	2.25	3	3	3	3	2
225	1	4	0	1	1	2	0	4	5	4	5	4.5	4	4	5	4	4.25	3	4	4	4	3.75	4.16667	3	3	3	3	4	3	2	3	2	2	3	2	1	3	2	3	2	2	3	1	2.16667	2	2	2	2	1
226	1	3	1	4	3	2	16	5	5	4	4	4.5	3	3	3	3	3	3	3	3	4	3.25	3.58333	2	1	1	2	4	2	3	2.14286	3	4	3	5	4	3	3	3	2	2	3	3	3.16667	2	2	2	3	3
227	0	4	1	2	1	2	0	4	3	2	3	3	5	3	4	4	4	3	2	1	2	2	3	5	4	3	3	4	3	4	3.71429	5	4	4	5	5	3	3	4	3	3	4	5	4	4	4	4	4	3
228	1	2	1	5	4	5	75	4	5	5	3	4.25	4	3	3	3	3.25	2	5	4	4	3.75	3.75	3	3	3	3	3	3	3	3	3	2	2	2	2	3	3	2	2	2	1	3	2.25	3	3	3	2	4
229	0	4	1	4	4	3	36	5	4	4	5	4.5	5	5	5	4	4.75	4	4	5	3	4	4.41667	3	3	3	3	4	3	3	3.14286	2	2	2	3	2	2	1	2	3	2	3	2	2.16667	3	3	3	4	2
230	1	1	0	4	4	4	48	3	3	3	2	2.75	3	5	4	4	4	3	5	3	3	3.5	3.41667	3	3	2	3	3	3	3	2.85714	3	2	3	3	4	4	2	3	3	3	3	3	3	4	3	3	3	3
231	0	2	1	2	3	2	8	4	3	4	4	3.75	2	2	3	3	2.5	3	3	3	3	3	3.08333	4	4	5	4	5	4	5	4.42857	5	4	4	3	4	4	4	5	4	4	4	4	4.08333	3	3	2	2	3
232	0	2	0	4	3	3	24	3	4	4	3	3.5	3	3	3	4	3.25	4	2	3	2	2.75	3.16667	1	2	2	2	1	4	3	2.14286	3	3	3	2	3	2	4	3	3	4	3	4	3.08333	3	3	4	4	4
233	0	1	1	5	5	5	100	3	4	2	2	2.75	4	4	4	4	4	5	5	3	5	4.5	3.75	3	3	2	3	3	3	4	3	2	3	3	3	2	2	3	2	3	2	3	4	2.66667	2	3	2	3	3
234	1	1	1	3	3	4	24	3	4	3	3	3.25	5	4	4	4	4.25	4	5	5	4	4.5	4	3	3	2	3	2	4	2	2.71429	3	3	3	3	3	3	3	4	3	3	4	3	3.16667	3	4	3	3	4
235	1	3	0	4	3	2	16	3	3	3	3	3	5	5	5	5	5	4	4	4	3	3.75	3.91667	3	2	5	3	3	3	3	3.14286	4	4	5	4	4	4	4	5	5	4	5	5	4.41667	3	3	3	2	3
236	0	4	1	4	5	5	80	3	3	3	3	3	4	4	3	4	3.75	4	4	4	4	4	3.58333	3	2	2	3	2	2	3	2.42857	4	3	3	3	3	3	3	3	3	2	3	2	2.91667	2	3	3	3	3
237	1	2	1	4	4	4	48	2	3	3	3	2.75	4	4	3	3	3.5	1	3	2	3	2.25	2.83333	3	4	4	4	3	4	3	3.57143	3	3	3	3	2	2	2	3	2	3	4	3	2.75	2	3	3	3	3
238	1	4	1	2	1	2	0	4	4	4	4	4	3	2	4	2	2.75	4	4	3	3	3.5	3.41667	5	4	4	5	4	5	4	4.42857	5	4	5	4	4	4	5	4	5	5	5	4	4.5	4	4	4	4	4
239	0	4	0	1	1	1	0	3	3	2	3	2.75	2	2	3	3	2.5	2	2	2	2	2	2.41667	2	3	2	3	2	4	3	2.71429	3	3	3	3	3	3	3	3	2	3	3	3	2.91667	3	3	3	4	4
240	0	1	1	3	3	3	18	3	3	2	2	2.5	4	3	3	3	3.25	3	3	3	2	2.75	2.83333	4	4	3	3	4	3	3	3.42857	3	3	3	3	3	3	3	3	4	3	4	3	3.16667	3	3	3	5	3
241	1	1	0	1	1	1	0	2	2	2	2	2	3	3	3	3	3	2	1	1	2	1.5	2.16667	2	3	3	3	3	2	3	2.71429	4	4	2	4	3	3	4	4	5	4	4	4	3.75	4	4	4	5	4
242	0	3	0	4	3	2	16	3	4	5	3	3.75	3	3	2	3	2.75	3	2	2	3	2.5	3	5	4	4	4	5	4	3	4.14286	4	4	4	4	5	5	4	4	5	5	5	5	4.5	4	5	4	5	4
243	0	1	0	1	1	1	0	3	2	2	2	2.25	2	2	2	2	2	2	2	3	1	2	2.08333	5	5	3	4	4	4	4	4.14286	5	5	4	4	5	5	5	4	5	4	4	5	4.58333	5	4	4	5	5
244	1	3	1	2	1	2	0	4	4	4	4	4	4	4	4	3	3.75	4	2	2	5	3.25	3.66667	5	4	5	3	3	3	4	3.85714	4	4	5	3	4	4	5	4	4	4	3	4	4	4	4	3	4	5
245	1	2	1	3	2	2	6	3	3	4	4	3.5	4	4	3	4	3.75	3	2	3	4	3	3.41667	2	2	1	3	3	3	4	2.57143	3	5	2	3	3	3	3	3	3	3	3	4	3.16667	4	4	4	4	4
246	1	4	0	4	3	2	16	5	4	5	5	4.75	4	4	4	4	4	5	4	4	3	4	4.25	4	4	3	3	4	5	4	3.85714	3	3	3	3	3	3	3	2	2	3	4	4	3	4	5	5	5	5
247	0	1	1	5	5	5	100	5	4	5	4	4.5	4	3	4	3	3.5	3	3	3	5	3.5	3.83333	2	2	3	2	3	3	3	2.57143	1	2	2	2	2	1	2	2	2	1	2	3	1.83333	3	4	3	2	3
248	1	4	1	2	4	2	12	3	2	4	4	3.25	3	4	3	3	3.25	3	3	3	3	3	3.16667	3	4	3	3	3	2	5	3.28571	2	4	2	2	3	2	2	3	4	3	3	2	2.66667	2	2	2	1	2
249	0	1	0	1	2	1	1	3	3	2	2	2.5	3	3	3	3	3	2	3	2	2	2.25	2.58333	3	3	4	4	5	4	5	4	3	4	2	3	3	4	3	4	4	3	4	4	3.41667	3	3	3	1	3
250	1	4	1	3	4	3	27	5	4	5	5	4.75	4	4	5	4	4.25	5	4	4	4	4.25	4.41667	3	2	1	3	2	3	2	2.28571	4	2	4	4	3	5	3	2	3	3	4	4	3.41667	3	5	3	4	4
251	1	3	1	2	2	2	4	3	3	4	3	3.25	5	5	5	5	5	3	4	4	5	4	4.08333	4	5	4	5	4	4	4	4.28571	5	4	5	5	4	4	4	4	5	5	4	4	4.41667	3	4	5	4	4
252	0	2	1	3	4	3	27	4	4	4	4	4	4	4	4	5	4.25	4	4	4	5	4.25	4.16667	2	4	2	3	3	3	3	2.85714	2	3	3	2	3	3	3	1	3	1	2	2	2.33333	2	2	3	3	3
253	0	1	1	4	5	3	48	2	3	4	3	3	3	3	3	3	3	5	4	4	4	4.25	3.41667	5	4	5	4	3	4	4	4.14286	5	3	4	4	5	4	4	4	4	5	5	4	4.25	4	5	3	5	4
254	0	4	0	1	1	1	0	3	4	2	3	3	3	3	4	4	3.5	3	2	3	1	2.25	2.91667	2	3	3	4	3	3	3	3	4	3	3	3	3	3	3	3	3	3	4	3	3.16667	3	2	3	2	3
255	1	3	1	2	1	1	0	4	3	2	2	2.75	3	3	5	4	3.75	1	1	2	3	1.75	2.75	2	2	3	2	3	2	2	2.28571	2	2	2	2	2	3	2	3	3	2	2	3	2.33333	3	3	2	3	3
256	1	4	1	3	2	4	12	5	5	5	5	5	3	3	3	3	3	3	2	2	2	2.25	3.41667	4	4	5	3	4	4	5	4.14286	3	3	2	3	4	3	4	4	3	3	4	2	3.16667	4	5	3	4	4
257	0	2	0	4	4	5	60	4	3	3	4	3.5	3	3	3	3	3	3	3	2	3	2.75	3.08333	3	3	3	3	3	3	4	3.14286	3	4	3	4	2	2	3	3	3	4	2	3	3	3	4	4	4	3
258	1	1	1	5	5	5	100	5	5	4	4	4.5	4	4	5	4	4.25	5	5	5	5	5	4.58333	3	3	3	3	3	4	3	3.14286	2	2	2	4	3	2	2	3	2	3	2	3	2.5	3	2	4	4	4
259	1	2	1	5	5	5	100	5	5	5	5	5	3	4	4	4	3.75	5	4	3	5	4.25	4.33333	3	4	4	3	3	3	3	3.28571	3	3	3	4	2	3	3	4	4	2	2	3	3	3	4	4	3	4
260	0	1	0	5	5	5	100	4	4	3	4	3.75	3	4	3	4	3.5	3	3	5	4	3.75	3.66667	3	3	2	2	3	3	3	2.71429	3	4	3	3	3	3	3	3	4	2	3	2	3	5	5	5	4	4
261	0	1	0	3	2	4	12	3	3	3	3	3	3	3	3	3	3	1	4	2	3	2.5	2.83333	4	3	3	4	4	4	3	3.57143	5	4	4	4	5	3	5	4	5	4	4	4	4.25	4	4	5	5	4
262	0	4	1	2	2	2	4	5	4	4	4	4.25	5	5	5	5	5	3	3	3	2	2.75	4	3	3	3	3	3	4	3	3.14286	3	3	3	3	2	3	4	2	3	3	2	2	2.75	4	4	3	5	4
263	0	2	1	5	5	3	60	3	3	3	3	3	3	3	3	4	3.25	3	3	3	3	3	3.08333	3	2	4	3	4	4	3	3.28571	4	3	3	3	3	4	3	4	2	4	2	3	3.16667	4	5	5	4	4
264	1	4	0	2	2	1	2	3	3	2	3	2.75	3	2	3	3	2.75	2	2	3	1	2	2.5	4	4	3	3	3	3	3	3.28571	5	5	4	4	4	4	3	5	5	4	5	4	4.33333	4	4	3	3	5
265	1	3	0	2	1	1	0	3	4	4	4	3.75	3	3	3	3	3	3	3	2	2	2.5	3.08333	4	5	3	2	4	3	5	3.71429	4	5	3	3	5	4	5	3	5	4	4	5	4.16667	5	4	4	4	4
266	1	1	1	5	5	5	100	4	4	4	4	4	5	4	3	3	3.75	5	4	5	5	4.75	4.16667	3	3	3	2	2	1	2	2.28571	1	3	3	3	2	2	2	3	1	2	2	3	2.25	3	4	4	4	5
267	1	4	1	3	2	3	9	4	1	2	2	2.25	3	4	3	3	3.25	2	2	2	2	2	2.5	4	4	5	5	4	5	5	4.57143	5	5	3	5	5	4	4	3	5	4	5	5	4.41667	5	4	3	3	4
268	0	4	0	2	1	1	0	3	4	3	2	3	4	5	4	4	4.25	3	4	3	3	3.25	3.5	3	2	3	3	2	2	2	2.42857	4	3	4	3	3	3	4	3	4	2	4	3	3.33333	3	3	3	4	4
269	1	3	0	4	5	3	48	4	4	4	5	4.25	4	5	5	5	4.75	3	3	3	4	3.25	4.08333	3	3	2	5	3	3	4	3.28571	2	3	2	2	3	3	3	3	2	3	3	4	2.75	4	4	4	3	4
270	1	4	0	3	3	4	24	4	3	4	3	3.5	4	3	3	3	3.25	3	2	3	2	2.5	3.08333	2	3	3	3	3	3	2	2.71429	3	3	3	3	3	3	3	3	3	4	4	4	3.25	4	3	3	3	3
271	0	1	1	5	5	4	80	3	5	4	4	4	4	3	4	4	3.75	4	4	4	3	3.75	3.83333	3	1	3	3	2	3	3	2.57143	2	2	1	4	2	3	1	2	2	2	3	3	2.25	3	3	3	3	3
272	0	1	0	3	3	4	24	3	3	2	2	2.5	3	3	3	3	3	2	2	3	3	2.5	2.66667	4	3	3	3	4	4	3	3.42857	4	4	5	4	5	4	5	4	4	4	4	4	4.25	5	4	4	5	4
273	1	2	0	5	5	4	80	5	5	5	5	5	4	4	5	4	4.25	4	4	4	5	4.25	4.5	2	2	1	2	2	2	2	1.85714	3	2	2	2	3	3	2	3	3	3	3	3	2.66667	1	3	3	2	3
274	1	2	0	4	5	5	80	3	4	4	4	3.75	5	5	4	5	4.75	3	3	3	5	3.5	4	3	3	3	5	3	4	3	3.42857	3	3	3	3	2	3	3	2	2	2	1	3	2.5	2	3	3	3	3
275	0	1	0	2	2	4	8	2	3	3	3	2.75	2	2	3	3	2.5	3	3	3	3	3	2.75	4	3	3	3	4	5	4	3.71429	4	4	4	3	4	4	4	4	4	5	4	3	3.91667	3	5	5	4	5
276	0	1	1	2	1	1	0	4	4	4	3	3.75	3	4	3	3	3.25	3	1	2	3	2.25	3.08333	3	3	4	4	5	4	3	3.71429	3	2	3	3	3	3	4	3	4	3	5	3	3.25	3	3	4	3	4
277	0	2	1	4	5	4	64	4	5	4	4	4.25	3	4	4	4	3.75	5	3	5	4	4.25	4.08333	3	3	2	2	2	3	2	2.42857	3	3	3	2	4	3	2	3	2	2	3	4	2.83333	3	3	3	3	3
278	0	4	0	5	3	4	40	5	4	5	4	4.5	3	5	5	4	4.25	4	5	5	5	4.75	4.5	3	2	3	3	3	4	3	3	1	3	2	2	2	3	2	1	3	3	3	3	2.33333	4	3	3	4	3
279	0	1	1	5	5	5	100	4	4	5	4	4.25	5	5	5	5	5	4	4	4	4	4	4.41667	1	3	2	2	2	1	1	1.71429	2	1	2	2	2	2	1	2	1	3	3	2	1.91667	3	2	2	2	1
280	0	2	1	5	5	5	100	5	3	3	4	3.75	5	5	5	5	5	5	5	4	5	4.75	4.5	2	2	3	2	2	3	2	2.28571	2	2	2	2	2	2	2	2	3	1	2	2	2	3	3	3	4	3
281	0	3	0	2	3	1	4	4	4	3	3	3.5	3	3	4	3	3.25	2	3	1	3	2.25	3	3	3	1	3	3	3	3	2.71429	4	4	4	4	3	4	4	3	3	4	5	3	3.75	3	4	3	5	4
282	1	1	1	1	2	3	3	3	3	2	3	2.75	3	4	3	3	3.25	2	1	4	4	2.75	2.91667	4	5	4	4	3	2	3	3.57143	3	4	3	4	3	2	4	4	3	3	4	2	3.25	4	3	5	4	4
283	1	3	1	2	2	1	2	4	4	4	4	4	3	2	4	4	3.25	3	5	4	5	4.25	3.83333	2	2	3	3	3	3	2	2.57143	3	3	3	3	2	3	3	4	3	3	4	3	3.08333	4	4	4	4	4
284	1	4	1	4	3	4	32	3	2	3	3	2.75	4	4	3	3	3.5	3	2	2	2	2.25	2.83333	3	2	2	2	2	2	2	2.14286	2	3	3	2	2	3	3	3	2	2	3	2	2.5	2	3	2	2	2
285	0	2	1	4	3	3	24	5	5	5	5	5	3	5	3	4	3.75	4	4	4	3	3.75	4.16667	3	2	3	3	2	2	2	2.42857	4	3	3	3	4	4	4	3	4	4	4	4	3.66667	4	4	4	5	3
286	0	4	0	1	3	3	6	3	3	3	2	2.75	3	3	3	3	3	3	4	5	4	4	3.25	3	3	3	2	4	3	3	3	3	3	3	4	5	4	4	2	3	3	2	3	3.25	1	3	1	2	3
287	1	3	0	2	3	1	4	1	3	3	2	2.25	2	3	2	2	2.25	3	3	1	1	2	2.16667	2	3	3	2	3	2	2	2.42857	3	2	4	3	3	4	3	3	3	4	3	4	3.25	3	1	2	4	3
288	1	4	0	4	3	4	32	2	2	4	3	2.75	5	5	4	5	4.75	5	5	5	4	4.75	4.08333	3	1	2	2	2	2	1	1.85714	2	2	3	2	3	3	3	2	3	2	2	3	2.5	3	3	2	3	3
289	0	3	1	4	3	5	40	3	4	3	3	3.25	5	4	3	4	4	4	4	4	4	4	3.75	3	2	1	2	1	2	1	1.71429	2	2	3	3	3	3	2	3	3	3	2	1	2.5	3	4	4	3	3
290	1	3	1	5	4	4	60	5	2	4	3	3.5	3	3	4	4	3.5	3	3	1	2	2.25	3.08333	3	4	2	3	3	2	3	2.85714	2	2	2	2	2	2	2	2	2	2	3	2	2.08333	2	2	1	1	3
291	1	4	1	4	2	2	8	4	4	4	3	3.75	5	3	3	4	3.75	3	4	4	4	3.75	3.75	3	2	3	3	3	2	2	2.57143	3	4	4	3	4	5	4	3	3	4	4	4	3.75	2	3	3	3	3
292	0	1	1	5	3	4	40	3	3	3	3	3	2	2	3	3	2.5	3	1	3	3	2.5	2.66667	5	5	4	5	5	4	5	4.71429	4	3	2	3	2	3	4	4	2	2	3	3	2.91667	3	3	4	3	4
293	0	2	0	1	1	1	0	4	2	4	3	3.25	3	3	3	3	3	3	3	3	3	3	3.08333	4	5	4	4	3	4	4	4	4	5	4	4	4	5	5	4	4	3	5	4	4.25	4	4	4	4	3
294	0	4	1	4	4	5	60	5	4	5	4	4.5	3	4	5	4	4	4	5	5	4	4.5	4.33333	2	3	2	3	3	1	2	2.28571	2	2	3	2	2	2	2	2	2	2	1	3	2.08333	3	1	3	2	2
295	0	4	1	2	2	3	6	3	3	3	3	3	3	3	4	3	3.25	5	3	4	5	4.25	3.5	3	3	3	2	3	1	2	2.42857	2	2	3	3	3	3	4	3	3	3	3	3	2.91667	3	3	4	5	3
296	1	1	0	1	1	1	0	3	3	2	2	2.5	2	2	2	2	2	3	3	3	1	2.5	2.33333	5	5	5	4	4	4	4	4.42857	5	4	5	5	5	5	5	5	5	4	4	5	4.75	4	4	4	4	5
297	1	4	1	1	1	2	0	3	4	5	5	4.25	5	5	5	5	5	4	3	2	3	3	4.08333	1	3	1	3	3	3	2	2.28571	3	3	3	2	2	2	2	3	2	2	2	2	2.33333	2	2	2	3	3
298	1	4	0	1	1	1	0	4	4	3	3	3.5	5	4	4	4	4.25	4	5	4	4	4.25	4	5	4	4	4	5	4	5	4.42857	3	3	3	5	3	3	3	3	4	4	3	3	3.33333	3	5	4	4	3
299	1	2	1	5	5	5	100	4	5	5	5	4.75	5	4	5	5	4.75	5	5	5	5	5	4.83333	3	2	2	2	2	3	2	2.28571	2	2	3	3	3	3	2	2	3	2	3	2	2.5	2	2	2	2	2
300	1	4	1	1	2	1	1	2	3	2	3	2.5	3	2	2	3	2.5	4	3	3	3	3.25	2.75	4	4	4	3	4	4	4	3.85714	4	4	3	4	4	3	4	4	4	3	3	4	3.66667	5	2	3	3	2
301	1	2	1	4	4	4	48	3	3	4	4	3.5	3	4	3	3	3.25	2	3	2	2	2.25	3	4	4	3	4	3	3	4	3.57143	2	2	3	3	3	3	3	2	3	3	2	2	2.58333	3	4	2	3	4
302	0	2	1	5	3	5	50	3	2	3	2	2.5	4	4	3	3	3.5	3	3	3	3	3	3	2	3	2	2	1	2	1	1.85714	3	3	2	3	2	3	2	3	2	3	3	2	2.58333	2	3	3	3	3
303	1	1	0	4	4	5	60	3	4	3	4	3.5	3	3	3	1	2.5	4	3	2	3	3	3	4	4	4	4	5	4	4	4.14286	3	3	3	2	2	3	3	2	3	3	3	4	2.83333	2	3	3	3	2
304	1	4	1	2	1	2	0	4	4	3	2	3.25	3	3	3	3	3	3	3	3	3	3	3.08333	2	4	4	3	2	3	3	3	3	3	3	4	3	3	4	3	2	3	3	3	3.08333	2	4	3	3	4
305	0	1	1	2	3	3	12	4	3	3	4	3.5	3	3	3	2	2.75	4	4	2	3	3.25	3.16667	4	4	4	4	5	4	4	4.14286	5	4	4	5	5	4	5	5	5	4	5	5	4.66667	5	5	3	5	4
306	0	2	0	4	2	5	20	3	3	3	3	3	4	4	5	4	4.25	4	4	4	3	3.75	3.66667	5	4	4	4	4	5	5	4.42857	5	5	5	5	5	4	5	4	4	4	4	5	4.58333	3	3	4	3	4
307	1	3	0	1	3	3	6	2	2	3	2	2.25	3	4	4	3	3.5	2	3	5	4	3.5	3.08333	3	4	4	4	3	4	3	3.57143	4	3	3	3	4	4	3	3	4	4	5	4	3.66667	5	5	4	4	4
308	1	4	0	5	5	3	60	4	5	5	5	4.75	4	5	5	4	4.5	5	5	5	5	5	4.75	3	3	3	4	2	3	5	3.28571	4	4	4	4	4	3	4	4	5	5	4	4	4.08333	3	2	3	4	3
309	0	3	1	5	5	5	100	5	5	5	4	4.75	5	5	5	5	5	5	5	4	5	4.75	4.83333	3	2	2	2	2	2	2	2.14286	2	2	2	1	3	3	3	1	1	3	1	2	2	2	2	2	3	2
310	0	2	0	2	1	1	0	5	4	3	5	4.25	4	5	4	4	4.25	2	2	3	3	2.5	3.66667	1	2	2	3	1	1	3	1.85714	1	3	1	2	3	3	3	1	2	3	3	2	2.25	3	2	2	3	3
311	0	1	1	3	5	4	48	3	3	3	3	3	3	3	3	3	3	4	4	4	3	3.75	3.25	5	3	5	4	4	5	5	4.42857	4	3	3	5	3	3	3	3	3	5	3	4	3.5	3	4	3	4	5
312	0	1	1	2	3	2	8	3	4	3	2	3	3	3	2	3	2.75	3	1	1	1	1.5	2.41667	4	4	4	4	5	5	4	4.28571	4	4	5	4	4	5	4	3	3	4	4	4	4	4	4	3	4	5
313	0	4	0	1	1	3	0	3	2	2	3	2.5	3	3	3	2	2.75	2	1	1	3	1.75	2.33333	4	5	5	3	4	4	5	4.28571	4	3	4	4	4	4	3	5	4	4	4	4	3.91667	4	4	5	3	4
314	1	2	1	4	5	5	80	5	5	4	4	4.5	3	4	4	4	3.75	3	3	3	2	2.75	3.66667	2	3	3	2	4	2	2	2.57143	2	2	2	2	2	2	2	2	2	2	3	1	2	3	2	3	4	3
315	1	2	1	4	5	3	48	2	2	2	3	2.25	3	3	4	3	3.25	4	4	3	3	3.5	3	1	1	2	2	2	2	1	1.57143	2	2	2	3	2	2	3	2	3	1	2	2	2.16667	2	3	1	2	3
316	0	1	1	5	4	2	30	2	2	1	1	1.5	3	3	3	3	3	2	2	3	2	2.25	2.25	4	4	3	4	4	4	4	3.85714	4	4	4	4	4	3	5	4	3	4	5	5	4.08333	5	4	4	3	3
317	1	3	1	4	3	3	24	5	3	5	5	4.5	2	3	2	2	2.25	2	2	2	2	2	2.91667	5	3	4	3	4	4	5	4	2	1	2	1	3	2	2	2	3	3	3	2	2.16667	3	4	4	3	4
318	0	4	0	3	3	4	24	3	4	3	4	3.5	4	4	4	4	4	5	4	5	4	4.5	4	1	2	2	2	1	2	1	1.57143	2	3	2	1	2	3	3	3	3	3	3	3	2.58333	2	3	2	3	2
319	0	4	1	1	2	1	1	3	3	4	3	3.25	3	3	3	3	3	3	4	2	3	3	3.08333	4	3	4	4	3	3	3	3.42857	3	3	3	2	3	3	4	3	3	2	3	3	2.91667	3	5	4	4	5
320	1	3	1	3	3	1	6	3	2	2	3	2.5	2	2	3	3	2.5	1	2	3	4	2.5	2.5	5	5	4	5	4	4	4	4.42857	5	5	5	5	4	5	4	4	5	5	4	5	4.66667	4	5	4	5	5
321	0	2	1	1	1	2	0	3	3	3	2	2.75	2	2	2	3	2.25	4	4	5	4	4.25	3.08333	5	4	4	4	4	5	5	4.42857	5	5	4	5	5	4	4	4	4	5	3	4	4.33333	4	4	5	5	5
322	1	3	1	4	3	4	32	4	4	5	5	4.5	3	3	3	2	2.75	4	3	4	4	3.75	3.66667	3	3	3	2	4	4	5	3.42857	3	4	3	3	3	2	3	3	4	3	3	2	3	4	3	3	4	4
323	0	2	0	4	4	4	48	4	4	3	4	3.75	3	3	4	3	3.25	3	2	2	1	2	3	1	1	3	2	2	2	2	1.85714	2	4	4	3	4	3	3	3	3	3	3	3	3.16667	2	3	2	3	3
324	1	1	0	3	5	4	48	4	4	3	4	3.75	5	5	5	5	5	4	3	3	5	3.75	4.16667	2	1	4	3	3	3	3	2.71429	2	1	1	2	2	3	2	3	1	2	3	2	2	3	3	3	3	3
325	0	1	0	2	2	2	4	2	3	2	3	2.5	3	3	3	1	2.5	3	3	2	3	2.75	2.58333	4	4	4	4	4	5	4	4.14286	3	4	4	3	4	3	3	3	3	4	4	4	3.5	3	3	2	3	3
326	1	4	1	3	3	5	30	3	5	4	4	4	4	5	4	4	4.25	4	4	4	4	4	4.08333	2	2	3	2	1	3	2	2.14286	2	2	2	2	2	3	3	2	2	2	3	2	2.25	3	4	2	3	3
327	1	3	0	2	2	2	4	4	4	3	4	3.75	4	3	4	3	3.5	4	5	5	5	4.75	4	3	3	3	2	3	2	3	2.71429	3	3	2	2	3	2	2	2	4	2	3	2	2.5	3	2	2	3	3
328	0	1	1	1	1	1	0	3	1	3	3	2.5	3	4	4	5	4	3	3	2	3	2.75	3.08333	4	3	3	3	2	3	3	3	4	4	4	4	5	5	5	3	4	4	5	4	4.25	3	4	4	2	5
329	0	2	0	1	1	1	0	3	3	2	2	2.5	4	4	3	4	3.75	4	5	5	4	4.5	3.58333	4	4	5	5	5	4	4	4.42857	3	2	2	2	3	4	3	3	3	2	2	3	2.66667	5	4	4	4	4
330	0	4	1	2	2	1	2	3	4	4	3	3.5	4	3	3	4	3.5	5	4	5	5	4.75	3.91667	4	4	2	3	3	3	5	3.42857	2	2	1	2	2	2	2	2	2	2	2	2	1.91667	3	3	3	3	4
331	1	4	0	1	1	1	0	3	3	3	2	2.75	3	5	4	4	4	4	2	2	2	2.5	3.08333	3	2	4	3	3	3	3	3	3	3	3	3	3	3	2	3	3	3	3	3	2.91667	3	3	3	3	3
332	1	1	0	1	1	1	0	2	3	2	3	2.5	3	2	3	3	2.75	2	2	3	1	2	2.41667	4	4	3	5	4	5	4	4.14286	4	5	3	4	5	4	4	4	4	3	4	4	4	3	4	4	4	4
333	1	2	0	2	2	3	6	3	4	3	3	3.25	4	4	4	4	4	1	3	2	1	1.75	3	2	2	3	3	2	3	3	2.57143	2	2	2	1	3	2	3	2	2	2	2	2	2.08333	2	3	3	2	2
334	0	4	1	2	1	2	0	4	4	3	4	3.75	3	3	3	3	3	3	4	2	4	3.25	3.33333	1	3	3	3	2	2	2	2.28571	3	4	4	2	4	4	3	4	4	3	3	3	3.41667	4	4	4	3	2
335	0	2	1	1	1	1	0	3	3	2	3	2.75	3	2	2	2	2.25	3	3	2	3	2.75	2.58333	4	5	5	4	4	5	5	4.57143	5	5	5	5	4	4	4	5	4	4	5	3	4.41667	4	4	4	5	5
336	1	1	1	2	2	2	4	3	3	4	4	3.5	4	4	4	4	4	4	5	5	4	4.5	4	5	3	5	4	4	4	5	4.28571	4	5	5	4	5	5	5	5	4	5	3	4	4.5	4	5	5	2	5
337	0	2	0	3	3	3	18	4	3	4	3	3.5	4	4	3	3	3.5	3	5	5	4	4.25	3.75	4	4	4	5	5	3	5	4.28571	3	4	3	3	3	4	4	4	4	3	3	3	3.41667	3	4	3	3	3
338	1	2	0	2	3	4	16	5	4	3	3	3.75	5	4	5	5	4.75	3	3	3	4	3.25	3.91667	3	3	2	2	3	2	3	2.57143	3	3	3	2	3	3	2	2	2	4	2	3	2.66667	4	3	3	3	3
339	1	4	0	4	5	5	80	3	3	3	3	3	4	4	4	5	4.25	3	4	2	3	3	3.41667	4	3	2	4	4	3	4	3.42857	2	3	3	3	2	1	3	3	2	3	2	3	2.5	3	3	3	3	3
340	0	2	1	2	1	1	0	3	2	2	3	2.5	3	4	3	3	3.25	3	3	3	3	3	2.91667	5	5	3	5	5	5	4	4.57143	4	3	4	5	4	5	4	3	4	5	4	5	4.16667	4	4	5	4	3
341	0	2	0	4	2	3	12	2	3	3	3	2.75	4	5	4	5	4.5	5	5	4	4	4.5	3.91667	3	3	3	4	3	2	3	3	3	2	2	2	3	3	2	3	2	1	3	3	2.41667	3	3	3	2	3
342	1	4	0	1	4	2	6	4	4	4	3	3.75	4	4	4	4	4	4	4	4	3	3.75	3.83333	2	2	2	1	1	1	2	1.57143	2	3	2	3	3	3	3	3	3	2	2	2	2.58333	3	3	2	3	2
343	0	1	1	2	2	4	8	2	5	3	3	3.25	3	3	3	3	3	2	2	2	1	1.75	2.66667	3	3	3	3	3	3	4	3.14286	3	3	2	4	4	3	4	3	4	2	3	3	3.16667	3	4	5	5	5
344	1	1	0	5	5	5	100	4	3	4	4	3.75	5	4	5	5	4.75	4	5	4	4	4.25	4.25	3	2	2	4	2	2	3	2.57143	3	2	2	2	2	2	2	3	2	2	2	3	2.25	2	2	1	3	2
345	0	4	0	2	2	2	4	2	2	2	2	2	3	2	2	3	2.5	2	2	2	2	2	2.16667	3	4	3	5	3	4	3	3.57143	4	4	5	5	3	4	4	5	4	4	5	5	4.33333	4	5	3	3	4
346	0	2	0	2	3	3	12	3	3	3	4	3.25	2	3	3	3	2.75	3	4	3	4	3.5	3.16667	4	3	4	4	3	3	3	3.42857	3	3	3	4	4	3	3	2	4	3	3	4	3.25	4	3	3	3	5
347	1	4	0	4	2	3	12	5	3	3	2	3.25	4	3	3	4	3.5	3	3	2	3	2.75	3.16667	2	3	3	2	2	3	3	2.57143	3	4	3	3	4	3	3	3	4	4	4	4	3.5	2	1	2	3	2
348	0	1	0	5	5	4	80	5	5	5	5	5	4	4	4	3	3.75	4	4	5	5	4.5	4.41667	3	3	3	3	3	2	2	2.71429	2	2	3	2	2	2	2	2	1	2	1	2	1.91667	2	1	2	2	2
349	0	1	0	5	4	5	75	4	5	5	5	4.75	4	5	4	4	4.25	5	4	5	4	4.5	4.5	2	3	3	4	3	2	4	3	2	3	2	3	2	2	3	2	2	3	3	3	2.5	4	4	3	4	4
350	0	1	0	1	1	1	0	2	2	2	1	1.75	3	3	3	3	3	3	3	3	4	3.25	2.66667	3	5	5	3	5	5	4	4.28571	5	4	5	5	5	4	4	4	5	5	5	5	4.66667	4	5	5	4	4
351	1	2	0	3	3	3	18	2	3	3	3	2.75	4	5	4	5	4.5	2	3	3	3	2.75	3.33333	5	4	4	3	4	4	3	3.85714	5	4	5	3	4	4	4	4	4	4	4	4	4.08333	5	4	5	5	4
352	0	2	1	2	1	1	0	2	3	3	3	2.75	4	4	4	4	4	4	5	5	4	4.5	3.75	4	4	4	4	3	5	4	4	4	4	4	5	5	4	5	4	5	4	4	4	4.33333	4	3	5	4	5
353	0	2	1	3	3	4	24	1	2	2	2	1.75	2	3	2	2	2.25	3	3	2	2	2.5	2.16667	3	3	3	3	3	3	4	3.14286	4	4	3	4	4	4	4	3	4	5	3	4	3.83333	3	4	4	3	3
354	0	3	0	2	3	2	8	4	4	4	4	4	2	3	4	2	2.75	4	4	2	3	3.25	3.33333	3	1	3	1	2	3	2	2.14286	3	3	3	3	3	4	2	2	3	2	3	3	2.83333	4	3	4	3	4
355	1	2	0	2	3	3	12	4	5	5	5	4.75	3	4	3	3	3.25	4	3	3	2	3	3.66667	4	4	5	5	4	4	4	4.28571	5	4	3	4	3	4	3	4	4	5	4	4	3.91667	4	5	5	5	4
356	0	3	0	5	4	5	75	4	5	4	5	4.5	3	4	5	4	4	5	3	5	5	4.5	4.33333	2	2	3	2	2	3	3	2.42857	2	3	3	2	3	3	2	2	2	4	3	3	2.66667	3	4	3	5	5
357	1	4	0	1	2	1	1	2	3	2	2	2.25	2	3	2	3	2.5	1	2	2	2	1.75	2.16667	4	4	4	5	5	5	5	4.57143	4	5	3	3	4	4	3	3	3	3	5	2	3.5	4	4	3	5	3
358	0	4	1	1	1	1	0	4	2	3	2	2.75	3	3	3	3	3	2	1	3	2	2	2.58333	3	3	2	3	2	1	2	2.28571	3	3	4	3	3	4	4	3	2	5	3	3	3.33333	3	2	3	3	2
359	1	2	1	5	5	5	100	4	5	4	5	4.5	5	5	5	4	4.75	3	4	5	4	4	4.41667	2	2	2	2	1	2	2	1.85714	3	1	2	3	3	2	2	2	2	3	3	3	2.41667	1	2	3	3	2
360	0	1	1	5	5	5	100	4	4	5	5	4.5	5	5	5	5	5	5	5	5	4	4.75	4.75	3	3	4	3	2	3	3	3	3	3	2	2	3	3	3	2	3	3	3	3	2.75	3	5	4	4	5
361	0	2	0	3	5	5	60	5	5	4	5	4.75	5	5	5	5	5	4	4	5	5	4.5	4.75	5	4	4	4	4	4	4	4.14286	3	4	3	2	3	3	4	3	4	3	3	4	3.25	2	2	4	4	4
362	0	3	1	3	4	4	36	3	4	3	3	3.25	4	4	4	3	3.75	2	3	4	4	3.25	3.41667	2	3	2	3	3	5	3	3	3	2	1	3	2	2	1	3	2	3	2	2	2.16667	2	2	3	2	2
363	0	1	0	2	2	2	4	2	3	2	2	2.25	3	3	3	3	3	1	1	2	2	1.5	2.25	4	5	4	3	4	5	4	4.14286	5	5	4	5	4	4	5	4	3	5	3	3	4.16667	5	5	4	4	5
364	0	3	0	3	3	4	24	3	2	2	1	2	2	2	2	3	2.25	2	2	3	2	2.25	2.16667	4	3	4	3	5	4	3	3.71429	3	3	2	3	3	4	2	1	3	3	3	2	2.66667	3	3	4	5	5
365	0	2	1	5	5	4	80	3	3	4	4	3.5	2	2	3	2	2.25	4	3	3	3	3.25	3	3	2	2	2	2	2	3	2.28571	2	3	2	3	1	1	1	1	2	3	2	2	1.91667	3	3	3	3	2
366	1	2	0	2	2	2	4	3	3	3	3	3	5	5	5	5	5	4	4	5	5	4.5	4.16667	3	3	3	3	3	3	2	2.85714	3	4	4	3	3	3	3	3	3	3	2	3	3.08333	2	2	1	1	1
367	1	1	1	3	3	4	24	3	3	2	3	2.75	3	3	3	3	3	2	2	2	3	2.25	2.66667	5	5	5	3	5	5	5	4.71429	5	4	4	3	5	4	5	4	4	5	4	5	4.33333	5	5	4	2	4
368	1	4	0	1	1	2	0	3	4	3	4	3.5	4	5	4	4	4.25	3	4	3	2	3	3.58333	3	3	3	2	3	3	2	2.71429	1	2	2	3	3	2	2	2	3	2	2	2	2.16667	3	3	1	2	3
369	1	1	0	3	3	3	18	2	3	2	3	2.5	3	2	3	2	2.5	1	3	3	2	2.25	2.41667	3	5	3	5	4	5	4	4.14286	4	3	4	3	4	3	4	4	4	3	3	4	3.58333	5	4	5	4	4
370	0	3	1	1	1	1	0	3	4	3	3	3.25	3	3	4	3	3.25	3	3	4	4	3.5	3.33333	2	3	3	4	3	2	3	2.85714	2	2	3	3	2	2	2	3	2	3	3	2	2.41667	3	3	3	2	2
371	0	3	0	4	2	3	12	4	3	3	3	3.25	4	3	3	4	3.5	3	2	1	2	2	2.91667	3	3	3	2	3	3	3	2.85714	2	2	3	2	3	2	3	2	2	4	2	2	2.41667	2	2	2	2	3
372	1	3	0	4	3	4	32	2	4	3	3	3	3	2	2	3	2.5	3	2	2	1	2	2.5	4	3	4	5	5	4	3	4	3	4	4	4	3	4	3	3	4	4	2	3	3.41667	4	4	4	5	5
373	1	4	0	1	1	2	0	3	2	2	2	2.25	3	1	3	3	2.5	1	2	1	2	1.5	2.08333	5	4	4	4	5	4	4	4.28571	4	3	3	1	2	3	3	3	3	3	3	3	2.83333	3	5	4	5	5
374	1	2	0	3	3	1	6	5	5	4	5	4.75	4	5	5	4	4.5	3	3	2	1	2.25	3.83333	3	3	2	3	2	3	3	2.71429	4	3	3	3	2	3	3	4	4	2	4	3	3.16667	5	4	4	4	3
375	0	3	0	4	2	3	12	2	2	3	3	2.5	3	3	2	3	2.75	2	2	3	2	2.25	2.5	4	5	3	4	4	5	4	4.14286	3	4	3	4	2	4	3	5	4	3	2	4	3.41667	4	5	5	4	4
376	0	1	0	2	2	3	6	3	2	3	3	2.75	5	4	4	4	4.25	4	3	5	4	4	3.66667	5	4	5	4	5	5	5	4.71429	5	4	5	4	5	3	4	5	4	4	5	4	4.33333	4	5	4	5	4
377	1	2	0	3	3	5	30	3	3	3	4	3.25	4	3	4	3	3.5	2	3	2	2	2.25	3	5	4	4	3	5	3	4	4	3	4	3	3	3	3	3	4	4	4	3	5	3.5	2	3	2	2	1
378	1	1	0	4	2	4	16	2	3	2	3	2.5	3	3	3	3	3	3	1	3	2	2.25	2.58333	4	3	3	4	5	4	4	3.85714	5	3	4	4	5	5	4	4	4	5	4	5	4.33333	5	4	4	4	4
379	0	1	0	5	5	5	100	5	4	4	5	4.5	3	3	3	3	3	4	2	4	3	3.25	3.58333	3	2	3	3	3	3	2	2.71429	3	4	4	3	3	4	4	3	4	4	4	3	3.58333	5	5	4	5	4
380	0	4	0	1	1	1	0	3	4	3	3	3.25	2	3	4	3	3	2	1	2	3	2	2.75	5	4	4	3	4	5	4	4.14286	5	5	4	5	4	5	4	5	5	4	5	5	4.66667	4	4	4	3	5
381	1	4	0	2	2	1	2	2	2	3	3	2.5	3	3	2	2	2.5	1	3	3	1	2	2.33333	5	4	5	5	3	3	5	4.28571	3	4	3	3	3	2	3	4	3	3	2	4	3.08333	3	2	2	3	3
382	0	2	0	5	3	3	30	3	2	3	3	2.75	3	3	3	3	3	2	2	2	2	2	2.58333	3	3	4	3	3	5	3	3.42857	4	4	3	4	3	4	4	4	3	5	4	4	3.83333	4	4	4	4	5
383	1	4	1	1	1	2	0	4	4	5	5	4.5	4	3	3	3	3.25	2	1	1	2	1.5	3.08333	3	3	2	3	3	3	3	2.85714	2	2	2	3	3	3	2	4	2	3	3	3	2.66667	3	3	1	3	2
384	1	4	1	1	2	3	3	3	5	4	4	4	4	4	2	3	3.25	3	3	3	3	3	3.41667	2	1	2	5	2	2	2	2.28571	3	3	4	4	3	2	3	3	3	5	3	3	3.25	3	4	4	3	4
385	1	2	0	5	3	4	40	4	5	4	5	4.5	4	4	4	4	4	4	4	5	4	4.25	4.25	4	3	1	4	2	3	3	2.85714	3	4	3	4	4	3	3	3	4	3	3	3	3.33333	5	5	4	5	5
386	0	4	1	1	2	2	2	3	5	5	5	4.5	4	3	3	4	3.5	3	2	2	3	2.5	3.5	2	4	2	2	2	4	2	2.57143	5	5	4	3	5	5	5	4	5	5	4	5	4.58333	3	3	3	3	4
387	0	4	1	3	3	2	12	5	3	4	4	4	4	3	4	4	3.75	3	4	4	4	3.75	3.83333	3	3	2	2	3	3	3	2.71429	4	4	3	4	4	3	4	3	4	4	3	4	3.66667	3	3	3	3	3
388	1	2	0	3	1	4	0	2	2	2	2	2	3	3	2	3	2.75	1	1	3	2	1.75	2.16667	3	5	4	3	5	4	4	4	4	4	5	4	3	4	4	4	5	4	5	5	4.25	4	4	4	5	5
389	0	3	0	1	1	1	0	2	1	3	2	2	3	3	2	3	2.75	2	3	2	3	2.5	2.41667	5	4	4	4	4	3	4	4	5	5	4	4	5	3	4	4	4	4	4	4	4.16667	4	4	4	5	5
390	1	1	1	2	2	2	4	2	3	3	3	2.75	3	3	3	3	3	3	2	3	3	2.75	2.83333	5	3	3	4	1	3	3	3.14286	3	4	4	4	3	3	3	4	4	3	4	3	3.5	4	5	5	5	4
391	1	4	0	4	5	5	80	5	5	5	5	5	4	3	5	4	4	4	4	5	5	4.5	4.5	2	1	2	2	1	3	3	2	2	3	1	2	2	2	2	3	2	1	2	2	2	1	2	1	2	2
392	0	2	1	5	5	2	40	4	4	4	4	4	4	3	4	3	3.5	3	3	5	4	3.75	3.75	4	3	3	3	2	4	3	3.14286	5	5	4	4	4	4	4	4	4	4	4	4	4.16667	3	3	4	3	4
393	0	2	0	5	4	5	75	2	3	3	2	2.5	4	4	3	3	3.5	4	3	5	4	4	3.33333	3	2	2	3	3	2	3	2.57143	2	3	3	1	2	1	1	2	1	3	2	2	1.91667	2	2	3	1	3
394	0	2	1	5	5	5	100	4	5	5	4	4.5	5	4	5	5	4.75	4	4	3	4	3.75	4.33333	2	2	2	2	1	2	2	1.85714	2	2	3	2	3	2	2	2	2	1	1	1	1.91667	3	3	3	3	2
395	1	3	0	5	3	5	50	4	5	4	4	4.25	5	4	4	4	4.25	4	4	4	4	4	4.16667	2	2	2	2	2	2	3	2.14286	2	3	2	3	3	2	3	3	3	2	3	3	2.66667	2	3	3	3	3
396	1	4	0	1	2	3	3	2	2	3	3	2.5	2	3	4	3	3	3	1	1	1	1.5	2.33333	5	5	4	5	4	4	4	4.42857	4	4	4	4	4	5	4	4	5	4	4	3	4.08333	4	4	5	4	5
397	1	2	1	1	1	1	0	2	2	2	2	2	3	3	3	2	2.75	4	3	3	3	3.25	2.66667	4	3	3	3	1	3	2	2.71429	3	3	5	3	3	3	2	3	3	3	3	3	3.08333	3	5	5	4	4
398	0	1	1	1	1	1	0	3	3	2	3	2.75	3	2	3	3	2.75	3	2	3	2	2.5	2.66667	4	4	4	4	4	4	4	4	4	3	3	3	4	5	4	3	5	4	3	3	3.66667	5	5	4	3	4
399	1	3	1	3	2	3	9	3	3	4	3	3.25	3	4	4	5	4	4	3	4	3	3.5	3.58333	4	4	4	4	4	4	4	4	5	5	3	4	4	5	5	4	5	4	5	4	4.41667	2	4	3	3	3
400	1	3	0	2	2	2	4	5	4	4	4	4.25	4	4	4	4	4	2	1	2	1	1.5	3.25	2	2	3	2	2	2	2	2.14286	5	2	3	4	3	3	3	3	3	3	3	3	3.16667	3	4	3	3	2
401	1	3	1	1	1	1	0	3	4	3	3	3.25	2	2	3	3	2.5	3	4	4	4	3.75	3.16667	2	3	2	2	2	2	2	2.14286	4	3	4	3	3	4	5	3	3	4	4	4	3.66667	3	3	3	3	4
402	0	1	0	1	2	1	1	2	2	2	3	2.25	3	3	3	3	3	2	2	2	2	2	2.41667	4	3	4	3	4	4	4	3.71429	3	3	3	4	4	2	4	3	3	3	3	2	3.08333	3	4	3	3	4
403	0	3	0	2	3	3	12	3	3	3	3	3	2	3	3	3	2.75	4	2	1	2	2.25	2.66667	4	4	5	4	5	4	5	4.42857	5	5	4	5	5	5	5	4	5	4	5	5	4.75	4	5	3	4	3
404	1	2	1	3	4	4	36	3	3	3	3	3	4	3	2	3	3	4	5	5	4	4.5	3.5	3	2	3	3	3	2	2	2.57143	3	4	5	2	3	3	3	3	4	4	3	3	3.33333	2	3	3	3	3
405	1	3	1	3	4	3	27	3	2	2	3	2.5	3	2	3	3	2.75	3	2	3	1	2.25	2.5	3	5	5	4	4	4	3	4	4	4	5	5	4	4	4	5	4	5	4	5	4.41667	2	2	3	4	3
406	1	4	1	3	1	3	0	5	5	4	5	4.75	3	2	3	3	2.75	2	2	2	1	1.75	3.08333	3	2	4	5	5	5	4	4	4	4	4	3	3	4	4	3	3	5	3	3	3.58333	3	4	3	4	4
407	1	2	1	1	1	1	0	1	2	2	3	2	2	3	2	3	2.5	4	4	3	3	3.5	2.66667	4	4	5	3	4	5	3	4	5	4	5	5	4	5	5	4	5	5	3	4	4.5	4	4	4	3	5
408	1	4	1	1	1	2	0	5	5	5	5	5	4	4	5	5	4.5	4	2	3	3	3	4.16667	2	2	1	2	3	2	2	2	2	3	2	2	2	2	2	2	2	2	2	3	2.16667	2	1	2	2	2
409	1	3	1	1	1	2	0	4	4	4	5	4.25	3	3	3	3	3	3	3	3	4	3.25	3.5	3	2	3	2	3	3	3	2.71429	2	2	2	3	3	2	2	1	2	3	2	2	2.16667	3	2	2	3	2
410	0	1	1	5	4	4	60	4	5	5	4	4.5	4	4	3	4	3.75	4	3	4	4	3.75	4	2	4	4	3	2	4	3	3.14286	2	2	3	2	3	4	2	3	3	2	3	3	2.66667	2	3	2	3	3
411	1	2	0	2	4	3	18	3	3	2	2	2.5	2	2	3	3	2.5	3	2	2	2	2.25	2.41667	5	4	5	4	4	5	5	4.57143	4	5	4	4	5	5	5	4	5	4	4	5	4.5	5	5	5	5	5
412	0	2	1	4	4	5	60	4	4	5	5	4.5	5	4	4	4	4.25	4	3	4	4	3.75	4.16667	2	2	2	2	2	2	3	2.14286	3	3	2	3	2	2	3	3	3	2	1	2	2.41667	2	3	3	3	3
413	0	1	0	3	5	5	60	4	4	4	5	4.25	5	5	5	5	5	3	4	4	3	3.5	4.25	2	2	2	2	1	3	2	2	3	2	3	2	3	2	3	3	2	4	3	2	2.66667	2	2	3	3	2
414	0	2	0	3	3	4	24	3	5	4	5	4.25	4	5	5	5	4.75	4	3	3	4	3.5	4.16667	3	2	2	2	2	3	2	2.28571	3	2	3	3	2	2	1	2	3	2	2	2	2.25	2	3	3	3	3
415	1	2	0	4	4	5	60	4	5	4	3	4	3	4	4	4	3.75	3	3	3	3	3	3.58333	3	2	3	3	2	5	3	3	5	4	4	3	3	5	4	3	3	3	3	4	3.66667	3	2	5	3	3
416	1	2	0	5	5	4	80	3	3	5	4	3.75	5	4	4	4	4.25	5	4	3	4	4	4	2	3	4	2	4	3	4	3.14286	1	2	3	2	3	2	2	3	1	2	2	2	2.08333	1	3	3	3	1
417	0	3	0	4	5	4	64	2	2	2	2	2	3	3	3	4	3.25	2	4	1	2	2.25	2.5	3	3	4	4	4	2	3	3.28571	3	3	3	3	3	4	4	3	2	3	2	3	3	3	3	3	4	4
418	0	1	1	3	3	2	12	3	4	4	5	4	3	4	5	3	3.75	4	4	4	3	3.75	3.83333	3	3	3	4	2	2	2	2.71429	3	2	4	4	3	3	3	3	3	4	2	4	3.16667	4	5	4	5	5
419	0	3	0	2	2	1	2	2	3	3	2	2.5	2	2	2	2	2	2	3	3	2	2.5	2.33333	4	4	4	4	5	4	4	4.14286	3	4	5	3	4	3	5	4	4	3	4	4	3.83333	3	4	5	3	3
420	0	1	0	3	5	5	60	2	3	2	3	2.5	3	5	3	3	3.5	4	3	4	5	4	3.33333	4	5	4	5	5	5	4	4.57143	4	4	4	4	3	3	5	4	4	4	4	4	3.91667	3	4	4	4	3
421	0	1	1	4	5	3	48	3	3	2	2	2.5	3	3	2	3	2.75	3	2	1	3	2.25	2.5	4	2	3	3	2	3	3	2.85714	2	2	2	3	3	3	2	2	2	2	2	2	2.25	3	4	2	3	5
422	1	1	0	4	5	4	64	4	4	4	3	3.75	3	5	4	4	4	2	2	2	2	2	3.25	1	3	1	1	3	2	2	1.85714	3	2	3	3	2	2	1	1	2	3	2	3	2.25	2	2	2	3	3
423	0	4	0	1	1	1	0	3	3	2	2	2.5	3	3	3	3	3	2	2	1	2	1.75	2.41667	4	5	4	3	3	5	4	4	5	4	5	3	4	5	3	4	5	3	5	5	4.25	4	2	3	4	4
424	0	4	0	3	5	2	24	4	3	3	4	3.5	5	5	5	5	5	4	4	4	4	4	4.16667	4	3	4	4	4	5	5	4.14286	3	4	3	3	3	3	4	4	3	4	3	4	3.41667	3	3	3	3	2
425	0	2	1	4	3	2	16	5	5	5	5	5	3	3	4	3	3.25	3	3	4	3	3.25	3.83333	5	4	5	4	5	4	4	4.42857	2	2	3	3	2	3	3	3	3	3	2	3	2.66667	3	3	5	4	5
426	1	1	0	2	3	4	16	1	2	3	2	2	2	3	2	2	2.25	3	2	2	2	2.25	2.16667	3	4	5	5	4	4	4	4.14286	3	3	2	3	3	1	3	2	3	3	3	2	2.58333	3	5	3	3	3
427	0	1	1	3	4	5	45	3	3	2	3	2.75	3	3	3	3	3	1	2	2	2	1.75	2.5	4	3	2	2	1	3	3	2.57143	3	2	3	3	3	1	2	3	3	4	4	4	2.91667	3	3	3	4	3
428	0	2	0	4	3	5	40	4	4	4	4	4	2	2	2	2	2	3	4	3	2	3	3	3	2	3	2	3	2	2	2.42857	1	3	2	1	2	3	3	2	2	2	3	2	2.16667	4	3	5	4	3
429	1	1	0	3	5	4	48	4	4	5	5	4.5	4	4	4	4	4	5	5	3	5	4.5	4.33333	4	3	3	3	4	2	3	3.14286	5	4	4	4	3	3	5	4	4	4	4	4	4	2	3	3	4	3
430	0	3	0	4	5	4	64	3	4	3	4	3.5	4	4	3	4	3.75	5	5	4	5	4.75	4	3	2	3	4	5	4	5	3.71429	3	2	3	3	4	3	3	4	2	2	2	3	2.83333	3	3	3	2	2
431	0	4	0	2	2	3	6	2	2	2	2	2	3	2	3	3	2.75	3	3	3	4	3.25	2.66667	4	3	4	4	4	4	4	3.85714	3	3	4	3	4	3	3	4	3	3	3	4	3.33333	4	4	4	3	3
432	0	3	1	5	4	5	75	2	3	3	3	2.75	4	3	4	5	4	3	3	5	5	4	3.58333	3	2	2	2	2	3	2	2.28571	2	3	3	2	3	3	3	2	2	2	2	2	2.41667	3	3	2	3	3
433	1	1	1	4	3	5	40	3	2	2	3	2.5	3	3	3	3	3	3	3	3	3	3	2.83333	4	5	5	5	3	5	5	4.57143	4	4	4	4	4	4	4	4	5	4	4	4	4.08333	5	4	5	4	4
434	1	4	0	1	1	1	0	3	2	3	2	2.5	3	3	3	3	3	3	3	3	2	2.75	2.75	4	3	4	2	3	2	2	2.85714	4	2	3	3	3	4	3	2	4	2	3	3	3	2	3	2	3	2
435	1	1	0	3	5	5	60	3	4	4	3	3.5	3	3	3	4	3.25	2	3	3	2	2.5	3.08333	3	3	4	4	2	3	4	3.28571	4	3	3	3	4	4	3	4	4	5	4	3	3.66667	4	3	2	4	4
436	1	1	0	4	5	4	64	5	4	4	3	4	4	4	4	5	4.25	5	4	4	5	4.5	4.25	2	2	1	2	2	1	2	1.71429	1	2	3	2	2	1	1	2	2	2	3	2	1.91667	1	2	3	4	3
437	0	2	1	4	3	3	24	4	4	5	4	4.25	3	3	3	2	2.75	3	1	2	3	2.25	3.08333	3	5	4	3	3	4	3	3.57143	3	3	3	3	3	3	3	3	3	4	3	3	3.08333	3	3	1	4	3
438	1	4	1	2	2	4	8	3	4	4	3	3.5	3	4	4	3	3.5	3	3	4	3	3.25	3.41667	4	3	3	4	4	3	4	3.57143	3	5	3	3	4	3	3	4	4	3	3	3	3.41667	3	2	2	3	3
439	0	1	1	3	3	3	18	3	4	3	4	3.5	2	3	3	3	2.75	3	3	3	3	3	3.08333	5	5	4	4	5	5	3	4.42857	4	4	5	4	4	5	5	3	4	5	5	4	4.33333	4	4	4	4	5
440	1	4	0	1	1	2	0	4	3	3	4	3.5	4	3	4	4	3.75	4	3	5	3	3.75	3.66667	5	3	3	3	5	4	4	3.85714	2	3	2	2	1	3	1	1	2	2	2	2	1.91667	4	4	4	4	4
441	0	1	0	3	3	3	18	5	4	3	3	3.75	4	3	4	4	3.75	3	5	4	4	4	3.83333	4	3	4	3	3	3	3	3.28571	3	2	2	4	3	4	3	3	4	3	3	4	3.16667	2	2	2	4	2
442	1	1	0	4	5	4	64	4	4	4	4	4	4	4	3	4	3.75	2	3	3	3	2.75	3.5	2	2	2	1	2	2	2	1.85714	3	3	4	4	4	2	3	2	5	3	3	2	3.16667	3	2	2	3	3
443	1	4	0	3	3	2	12	3	4	3	5	3.75	3	4	3	3	3.25	5	5	4	4	4.5	3.83333	4	4	3	4	4	4	5	4	3	4	2	3	4	2	3	3	3	3	3	3	3	5	5	4	3	4
444	1	3	0	1	1	1	0	5	3	4	4	4	2	2	3	2	2.25	1	1	3	2	1.75	2.66667	3	4	3	5	3	4	4	3.71429	4	3	3	4	4	3	3	3	4	3	3	4	3.41667	5	3	4	5	4
445	1	4	0	1	1	2	0	5	4	4	4	4.25	3	2	3	3	2.75	3	2	2	3	2.5	3.16667	2	3	3	1	2	2	2	2.14286	3	4	4	4	3	3	4	3	3	4	4	3	3.5	2	2	3	4	3
446	0	4	1	3	4	4	36	4	5	5	4	4.5	3	4	3	3	3.25	4	2	3	3	3	3.58333	3	4	4	4	3	5	5	4	4	4	4	4	5	5	3	3	4	4	4	5	4.08333	3	4	3	3	3
447	0	2	1	2	5	3	24	5	3	3	4	3.75	5	5	5	5	5	2	4	2	3	2.75	3.83333	3	4	3	4	3	3	4	3.42857	3	3	2	3	3	2	2	3	3	3	3	3	2.75	3	1	4	3	3
448	0	1	1	4	2	2	8	2	2	1	2	1.75	3	3	4	3	3.25	2	1	2	3	2	2.33333	4	3	4	3	3	4	3	3.42857	4	5	4	4	5	5	5	4	5	4	5	5	4.58333	3	3	3	2	1
449	1	2	1	5	5	5	100	3	3	5	4	3.75	3	4	5	4	4	5	4	4	5	4.5	4.08333	2	1	2	1	2	1	1	1.42857	2	2	2	2	2	2	3	3	2	3	2	2	2.25	2	2	2	3	2
450	0	1	0	4	5	4	64	4	3	3	3	3.25	2	3	3	2	2.5	2	2	1	4	2.25	2.66667	3	1	2	3	3	3	3	2.57143	2	3	2	2	1	2	2	2	4	2	2	2	2.16667	3	3	2	3	2
451	1	2	0	3	4	3	27	3	3	3	3	3	3	3	3	2	2.75	2	4	3	3	3	2.91667	2	3	2	2	3	3	3	2.57143	1	3	3	3	3	2	3	2	3	2	3	3	2.58333	1	4	2	4	2
452	0	4	1	1	1	1	0	4	3	4	4	3.75	3	2	3	3	2.75	3	4	5	4	4	3.5	3	4	3	3	3	3	3	3.14286	3	3	3	3	2	3	3	3	3	4	3	3	3	3	3	3	3	1
453	1	1	1	5	5	5	100	5	5	5	5	5	4	4	5	4	4.25	5	4	4	4	4.25	4.5	3	3	3	2	2	3	4	2.85714	3	4	3	4	3	4	3	3	3	3	3	3	3.25	3	3	4	3	3
454	0	2	1	1	2	2	2	3	4	3	3	3.25	5	3	3	4	3.75	4	4	3	4	3.75	3.58333	3	2	3	3	2	2	3	2.57143	2	3	3	2	3	2	3	2	2	2	2	3	2.41667	3	3	2	3	2
455	1	1	0	4	5	2	32	3	4	4	4	3.75	2	3	3	3	2.75	3	3	2	3	2.75	3.08333	1	2	2	2	2	2	2	1.85714	4	4	4	3	3	4	3	3	3	4	4	4	3.58333	2	2	3	2	1
456	1	2	1	2	2	2	4	3	3	2	3	2.75	3	2	3	2	2.5	3	3	3	1	2.5	2.58333	5	4	4	4	4	4	4	4.14286	4	4	5	5	4	4	4	5	5	5	4	3	4.33333	4	5	4	5	4
457	0	2	1	2	4	4	24	2	2	3	3	2.5	3	5	5	5	4.5	4	4	4	4	4	3.66667	2	3	2	3	3	4	3	2.85714	2	3	2	2	2	2	2	3	2	3	3	2	2.33333	3	3	3	4	4
458	1	1	1	2	2	2	4	4	3	4	3	3.5	4	3	3	3	3.25	5	5	4	5	4.75	3.83333	4	4	4	5	5	5	5	4.57143	5	5	4	4	4	4	5	5	5	5	4	5	4.58333	5	4	4	4	5
459	0	4	0	1	1	1	0	2	3	3	2	2.5	4	4	3	4	3.75	3	3	3	3	3	3.08333	3	4	2	3	3	2	2	2.71429	2	3	3	3	2	5	3	3	3	2	3	4	3	3	3	3	3	3
460	1	3	1	1	1	1	0	3	3	3	2	2.75	3	4	3	3	3.25	4	4	4	3	3.75	3.25	3	3	3	3	3	4	3	3.14286	4	3	3	3	4	4	3	4	3	3	3	4	3.41667	3	3	1	1	2
461	1	1	0	3	5	5	60	4	4	5	4	4.25	3	5	4	4	4	5	4	4	4	4.25	4.16667	3	3	3	3	3	3	4	3.14286	2	2	2	2	3	2	3	3	3	3	3	3	2.58333	2	2	1	2	2
462	1	2	1	3	5	4	48	4	3	3	4	3.5	5	3	4	4	4	3	3	4	4	3.5	3.66667	4	5	3	3	5	4	3	3.85714	4	4	4	5	4	4	4	5	4	4	5	5	4.33333	3	4	4	3	4
463	1	4	1	1	1	1	0	2	3	3	3	2.75	2	4	3	3	3	3	3	2	2	2.5	2.75	4	4	5	5	5	5	4	4.57143	4	5	4	4	3	4	4	3	3	3	4	4	3.75	5	5	4	5	5
464	0	4	1	4	4	4	48	4	4	5	5	4.5	4	3	4	3	3.5	5	4	4	4	4.25	4.08333	2	3	3	2	3	2	3	2.57143	2	2	2	2	2	2	2	2	2	1	2	3	2	2	3	2	3	2
465	0	2	0	1	3	2	4	3	3	4	4	3.5	4	5	4	5	4.5	2	3	4	2	2.75	3.58333	3	3	5	4	4	5	3	3.85714	3	3	4	5	3	5	4	5	4	2	4	5	3.91667	4	5	3	4	4
466	1	1	1	3	4	4	36	4	3	3	2	3	2	3	3	3	2.75	2	2	3	2	2.25	2.66667	3	4	3	2	3	2	2	2.71429	4	3	3	4	4	5	4	3	5	4	3	4	3.83333	4	5	5	4	5
467	0	3	0	4	2	4	16	4	4	4	4	4	4	4	4	4	4	2	3	2	3	2.5	3.5	3	4	4	3	5	3	4	3.71429	4	2	4	3	4	2	3	4	4	3	2	3	3.16667	3	3	3	3	3
468	0	3	1	5	4	2	30	2	3	4	4	3.25	2	3	3	3	2.75	5	3	3	2	3.25	3.08333	4	4	4	4	5	4	4	4.14286	4	3	5	5	4	4	4	4	5	4	4	5	4.25	5	5	5	5	4
469	0	4	1	4	2	3	12	5	5	5	5	5	4	5	5	4	4.5	3	3	3	3	3	4.16667	1	2	1	3	3	2	3	2.14286	1	2	1	2	3	2	1	2	1	2	1	2	1.66667	2	2	2	1	3
470	1	3	1	1	1	1	0	3	3	3	3	3	3	3	3	3	3	3	3	4	5	3.75	3.25	2	2	3	3	2	1	3	2.28571	4	4	3	4	4	3	5	4	4	4	4	4	3.91667	4	4	3	4	3
471	1	2	0	1	1	2	0	3	3	1	2	2.25	2	2	1	2	1.75	3	2	2	2	2.25	2.08333	5	4	4	4	3	3	4	3.85714	5	4	4	4	4	5	5	4	4	5	4	5	4.41667	4	4	5	3	4
472	0	3	1	5	5	5	100	5	4	4	5	4.5	3	4	3	3	3.25	4	4	5	4	4.25	4	3	3	3	3	3	3	3	3	2	3	2	3	2	2	2	2	1	3	2	2	2.16667	3	2	3	2	2
473	0	3	0	5	3	4	40	3	4	3	5	3.75	5	5	4	5	4.75	4	5	5	4	4.5	4.33333	3	4	3	5	3	4	4	3.71429	3	3	3	3	4	2	3	3	3	3	4	4	3.16667	2	3	3	2	4
474	0	4	0	2	2	2	4	3	3	2	3	2.75	2	2	3	3	2.5	3	4	5	3	3.75	3	3	2	2	2	2	2	2	2.14286	3	3	4	4	2	2	3	2	3	2	3	3	2.83333	4	4	3	5	3
475	0	2	0	5	4	4	60	3	2	3	3	2.75	3	4	3	3	3.25	4	3	2	3	3	3	3	2	3	3	4	3	3	3	5	3	3	3	3	3	4	5	4	3	4	3	3.58333	2	3	3	3	3
476	0	2	0	4	3	3	24	2	2	2	2	2	2	2	2	2	2	2	2	3	3	2.5	2.16667	5	4	4	5	3	5	5	4.42857	3	4	4	4	4	3	4	3	3	3	3	4	3.5	4	5	5	4	3
477	1	4	0	3	2	3	9	3	4	4	4	3.75	3	3	4	4	3.5	3	3	4	5	3.75	3.66667	5	4	4	4	4	4	4	4.14286	4	4	4	5	4	4	5	3	5	3	4	4	4.08333	2	4	4	5	4
478	1	2	1	5	5	5	100	4	4	4	4	4	4	3	4	4	3.75	3	4	5	5	4.25	4	4	2	3	3	3	4	4	3.28571	3	5	4	4	4	3	4	4	4	3	3	3	3.66667	5	4	4	4	4
479	1	1	0	4	3	3	24	3	3	2	3	2.75	4	4	4	4	4	3	3	4	5	3.75	3.5	3	3	4	5	4	5	5	4.14286	4	5	3	4	5	5	5	4	5	4	4	4	4.33333	4	4	4	3	5
480	1	3	0	4	3	4	32	3	1	3	2	2.25	4	5	4	4	4.25	5	5	4	5	4.75	3.75	4	5	4	4	4	5	4	4.28571	5	4	5	4	4	4	5	5	3	4	5	5	4.41667	2	5	4	4	4
481	0	3	0	3	5	4	48	4	4	5	4	4.25	5	5	5	5	5	4	4	4	4	4	4.41667	4	3	2	5	3	4	4	3.57143	2	2	2	2	2	2	2	3	3	2	3	2	2.25	3	4	3	3	4
482	0	3	0	3	2	2	6	3	3	2	2	2.5	4	4	4	4	4	1	1	1	2	1.25	2.58333	2	3	3	2	3	3	4	2.85714	3	4	3	3	4	3	5	3	3	4	5	3	3.58333	3	4	4	4	3
483	0	2	1	1	2	3	3	3	3	2	2	2.5	3	2	2	3	2.5	2	3	2	3	2.5	2.5	3	3	3	3	4	4	4	3.42857	3	3	3	2	3	3	3	3	2	2	4	4	2.91667	5	4	4	3	5
484	1	2	0	2	1	1	0	2	2	2	2	2	2	3	3	3	2.75	4	4	3	4	3.75	2.83333	3	3	4	4	5	3	4	3.71429	4	3	3	3	5	3	3	3	2	4	3	3	3.25	5	5	4	3	4
485	0	3	0	4	5	5	80	3	3	2	3	2.75	4	2	3	3	3	3	3	3	3	3	2.91667	3	1	2	1	2	1	2	1.71429	3	3	3	3	4	3	3	3	3	4	3	3	3.16667	2	3	3	2	2
486	1	1	1	5	5	4	80	3	4	5	4	4	4	4	5	4	4.25	4	4	5	5	4.5	4.25	2	2	2	2	2	2	3	2.14286	2	3	1	3	2	2	2	3	2	2	2	3	2.25	3	2	2	2	3
487	0	1	0	3	4	2	18	3	2	2	2	2.25	3	3	3	3	3	2	1	2	3	2	2.41667	4	4	5	4	4	5	5	4.42857	3	4	3	3	4	2	4	4	4	4	4	4	3.58333	4	3	4	5	4
488	1	2	0	4	3	4	32	4	5	4	5	4.5	4	4	4	4	4	4	5	5	4	4.5	4.33333	2	2	2	2	3	2	2	2.14286	3	3	3	2	3	3	3	2	3	3	3	1	2.66667	2	4	3	4	3
489	1	4	0	1	1	1	0	4	3	3	4	3.5	4	5	4	3	4	3	3	3	3	3	3.5	4	3	4	5	4	4	4	4	4	3	4	3	4	5	4	4	4	3	4	3	3.75	3	5	4	4	4
490	1	1	1	3	2	3	9	5	5	3	3	4	5	4	4	5	4.5	3	4	3	3	3.25	3.91667	3	4	4	4	3	5	4	3.85714	4	5	3	3	4	4	3	3	3	4	4	4	3.66667	5	5	5	3	4
491	0	4	0	1	1	1	0	2	3	4	3	3	3	3	3	3	3	2	3	3	3	2.75	2.91667	3	5	4	4	4	4	4	4	3	3	3	3	3	2	2	1	3	3	2	2	2.5	4	4	4	5	4
492	1	4	0	1	1	1	0	5	4	3	4	4	3	2	3	2	2.5	2	3	2	2	2.25	2.91667	4	4	4	4	5	3	4	4	4	4	4	3	5	4	3	4	5	5	3	3	3.91667	3	2	2	4	3
493	1	1	1	3	3	2	12	4	2	2	3	2.75	4	4	4	4	4	5	5	4	3	4.25	3.66667	5	5	5	5	4	5	5	4.85714	4	5	4	4	5	4	4	4	5	4	4	5	4.33333	4	4	5	5	4
494	1	2	1	3	3	5	30	4	4	3	3	3.5	5	4	4	4	4.25	3	3	3	3	3	3.58333	3	3	4	3	3	3	3	3.14286	3	4	4	5	3	3	3	2	3	3	3	4	3.33333	4	5	3	3	4
495	0	4	0	1	1	1	0	4	3	3	3	3.25	4	3	4	4	3.75	5	5	3	3	4	3.66667	2	3	2	2	2	2	2	2.14286	2	3	4	3	3	3	3	3	3	3	2	3	2.91667	2	3	2	3	1
496	1	1	1	5	5	4	80	4	4	3	4	3.75	5	5	4	4	4.5	5	5	4	4	4.5	4.25	1	2	3	1	1	2	2	1.71429	1	2	2	2	2	2	2	3	2	2	3	3	2.16667	2	2	1	1	2
497	1	1	1	5	4	3	45	4	4	3	4	3.75	4	4	3	4	3.75	3	3	4	4	3.5	3.66667	5	4	5	5	5	5	4	4.71429	3	4	4	4	3	3	3	3	3	3	3	3	3.25	3	3	4	3	3
498	1	3	0	3	3	2	12	3	2	2	2	2.25	3	3	2	3	2.75	2	1	3	2	2	2.33333	4	4	3	5	4	3	4	3.85714	3	3	3	3	4	2	2	3	2	4	2	4	2.91667	1	2	2	3	3
499	0	1	0	5	5	3	60	2	2	2	3	2.25	3	2	3	3	2.75	4	3	3	4	3.5	2.83333	4	3	4	3	2	3	3	3.14286	3	2	3	4	3	2	3	2	2	3	2	2	2.58333	3	3	3	5	3
500	0	4	0	3	1	4	0	4	3	4	5	4	4	5	4	5	4.5	1	2	3	3	2.25	3.58333	1	2	3	2	2	3	2	2.14286	2	2	4	2	3	3	2	3	2	3	2	2	2.5	2	1	2	2	2
501	0	2	0	1	1	1	0	2	3	3	3	2.75	3	2	2	2	2.25	2	2	3	3	2.5	2.5	4	3	3	4	4	4	5	3.85714	5	5	4	5	5	4	5	4	4	3	4	5	4.41667	4	4	3	5	4
502	0	3	0	2	4	3	18	3	3	3	2	2.75	2	3	2	2	2.25	3	2	2	4	2.75	2.58333	5	3	5	4	5	4	5	4.42857	3	4	3	4	4	2	4	3	4	3	4	4	3.5	4	5	4	5	5
503	1	3	1	5	4	3	45	4	5	4	4	4.25	4	3	4	4	3.75	4	4	3	5	4	4	3	4	3	3	3	4	3	3.28571	5	4	5	5	4	5	4	4	3	3	4	3	4.08333	4	4	4	3	4
504	1	4	0	2	2	1	2	5	5	5	5	5	4	5	4	4	4.25	4	4	3	3	3.5	4.25	3	4	3	4	4	4	3	3.57143	5	3	3	3	3	5	4	3	3	3	3	3	3.41667	3	3	3	3	3
505	1	1	1	3	1	3	0	2	3	3	2	2.5	3	3	3	3	3	5	4	3	5	4.25	3.25	3	4	4	3	5	3	4	3.71429	4	4	5	3	4	5	5	5	5	5	4	4	4.41667	3	4	4	4	4
506	0	2	0	1	1	2	0	2	3	3	1	2.25	3	3	1	3	2.5	2	2	3	2	2.25	2.33333	4	4	5	4	4	5	4	4.28571	4	5	4	4	4	4	4	4	4	4	4	4	4.08333	4	4	3	5	3
507	0	3	1	4	3	5	40	3	4	3	3	3.25	3	4	4	3	3.5	4	3	5	4	4	3.58333	3	4	5	4	4	4	3	3.85714	4	4	4	5	3	4	4	3	4	5	5	4	4.08333	4	4	5	5	5
508	1	4	1	3	3	4	24	4	5	5	5	4.75	4	4	3	4	3.75	5	5	4	4	4.5	4.33333	3	2	3	2	2	3	1	2.28571	3	3	3	3	3	4	3	4	3	3	3	4	3.25	3	3	3	3	3
509	0	3	1	4	4	5	60	5	5	4	5	4.75	5	3	4	4	4	4	4	4	4	4	4.25	3	2	2	3	3	3	2	2.57143	2	2	3	4	4	4	2	4	3	3	3	4	3.16667	2	3	3	3	4
510	1	2	0	5	2	5	25	3	5	4	3	3.75	4	4	3	4	3.75	5	5	4	4	4.5	4	3	2	3	2	2	2	3	2.42857	4	4	5	4	4	4	4	3	4	4	4	4	4	5	5	3	3	4
511	1	1	1	4	5	5	80	4	4	5	5	4.5	4	5	4	5	4.5	5	4	4	5	4.5	4.5	2	3	2	3	3	2	3	2.57143	3	3	3	4	4	3	3	3	3	3	2	3	3.08333	2	3	2	2	3
512	0	3	1	5	4	4	60	5	4	5	5	4.75	4	5	3	4	4	5	4	5	4	4.5	4.41667	3	4	5	4	3	3	4	3.71429	4	5	5	4	5	4	4	4	4	4	3	3	4.08333	3	2	2	2	4
513	0	1	0	4	5	5	80	5	2	3	3	3.25	2	3	3	3	2.75	3	2	2	2	2.25	2.75	3	4	2	3	3	3	2	2.85714	3	2	2	2	2	2	2	2	1	2	2	3	2.08333	3	3	2	1	3
514	0	3	0	1	1	1	0	2	2	2	2	2	3	4	3	4	3.5	3	1	3	3	2.5	2.66667	3	2	3	3	2	3	2	2.57143	3	3	3	3	2	3	2	3	3	2	3	3	2.75	2	2	3	3	3
515	0	2	0	1	1	1	0	4	3	2	2	2.75	2	3	3	2	2.5	2	3	1	1	1.75	2.33333	4	5	5	4	5	4	5	4.57143	5	5	4	4	4	4	5	4	3	5	4	4	4.25	5	5	4	5	4
516	0	3	0	3	3	5	30	5	5	5	4	4.75	4	3	3	3	3.25	4	2	3	3	3	3.66667	2	3	3	4	3	3	2	2.85714	3	3	4	4	3	4	4	3	4	3	4	3	3.5	4	3	3	4	3
517	1	2	0	3	4	2	18	3	3	2	3	2.75	5	4	4	5	4.5	4	3	5	4	4	3.75	2	3	3	1	2	4	3	2.57143	4	5	5	4	4	4	4	4	4	4	3	4	4.08333	4	3	4	3	4
518	1	3	1	3	3	2	12	3	5	4	5	4.25	4	5	4	4	4.25	4	3	4	3	3.5	4	1	2	2	2	1	2	2	1.71429	3	2	3	3	2	3	3	2	2	2	2	2	2.41667	3	3	2	2	4
519	0	3	1	5	5	5	100	3	4	3	4	3.5	3	3	2	2	2.5	3	5	3	3	3.5	3.16667	2	3	1	3	1	1	3	2	3	4	3	3	4	2	4	3	4	4	4	4	3.5	3	3	3	2	2
520	1	4	1	5	4	4	60	4	4	5	4	4.25	4	5	5	5	4.75	4	4	5	5	4.5	4.5	3	2	2	3	3	2	3	2.57143	2	2	1	2	1	2	2	3	3	2	2	2	2	1	2	2	3	2
521	0	4	0	1	1	1	0	5	5	4	4	4.5	5	5	4	5	4.75	1	3	3	3	2.5	3.91667	3	2	4	4	4	3	4	3.42857	3	3	2	2	3	3	3	2	2	3	3	3	2.66667	4	3	4	3	5
522	1	1	0	5	5	4	80	4	4	3	3	3.5	3	2	3	3	2.75	4	5	4	3	4	3.41667	4	4	4	3	3	4	3	3.57143	3	3	3	3	3	4	3	3	1	3	3	3	2.91667	2	1	3	2	1
523	1	2	0	1	1	1	0	3	4	4	4	3.75	5	3	4	3	3.75	3	2	3	2	2.5	3.33333	4	4	3	5	5	4	4	4.14286	4	4	5	4	4	3	5	3	4	5	5	5	4.25	5	4	4	4	4
524	1	1	0	4	5	3	48	4	3	4	4	3.75	4	4	3	4	3.75	4	4	4	5	4.25	3.91667	5	3	5	4	4	4	3	4	3	2	2	2	3	3	2	2	3	3	2	3	2.5	2	4	4	3	3
525	0	2	0	5	4	4	60	4	4	3	4	3.75	3	3	4	3	3.25	3	3	3	3	3	3.33333	3	3	3	4	4	4	4	3.57143	2	2	3	2	3	2	2	3	3	3	2	2	2.41667	4	3	3	4	2
526	0	3	1	2	3	4	16	3	3	3	3	3	3	3	3	3	3	2	2	2	1	1.75	2.58333	3	3	3	3	4	3	4	3.28571	3	4	3	4	3	3	2	3	2	4	3	4	3.16667	3	3	4	3	3
527	1	4	0	2	3	1	4	2	3	3	2	2.5	3	4	3	4	3.5	2	2	3	3	2.5	2.83333	3	4	2	3	4	3	4	3.28571	4	5	3	4	4	4	4	4	4	3	3	4	3.83333	3	5	4	4	4
528	0	1	0	5	5	4	80	2	3	2	2	2.25	5	4	2	4	3.75	4	4	3	4	3.75	3.25	3	4	3	3	3	2	3	3	3	3	2	2	2	2	2	2	2	3	2	3	2.33333	2	3	2	4	3
529	1	1	0	1	1	1	0	3	2	2	2	2.25	2	3	3	3	2.75	2	3	2	2	2.25	2.41667	5	4	4	4	5	5	5	4.57143	4	5	4	5	5	4	5	5	5	4	5	5	4.66667	5	5	5	4	4
530	0	3	0	2	2	2	4	3	2	3	3	2.75	3	3	3	3	3	2	3	4	3	3	2.91667	4	3	4	3	4	3	3	3.42857	3	3	4	4	4	3	4	3	3	3	2	3	3.25	2	3	5	3	4
531	0	3	1	2	1	1	0	2	4	3	4	3.25	5	4	5	5	4.75	3	4	4	4	3.75	3.91667	3	3	2	3	4	3	2	2.85714	5	4	5	5	5	5	5	4	5	4	4	4	4.58333	4	4	5	5	5
532	1	2	0	2	3	2	8	3	3	3	3	3	3	3	3	3	3	3	3	3	3	3	3	4	3	4	3	3	3	4	3.42857	3	3	2	3	3	3	1	3	2	2	3	3	2.58333	3	4	3	3	4
533	1	3	0	4	3	2	16	2	3	2	2	2.25	2	3	2	2	2.25	3	2	2	1	2	2.16667	3	3	3	4	4	5	4	3.71429	4	5	4	4	4	4	3	4	5	3	4	3	3.91667	4	4	4	4	4
534	1	2	0	4	5	5	80	5	4	5	5	4.75	4	5	5	5	4.75	4	4	3	4	3.75	4.41667	1	2	3	2	2	1	1	1.71429	2	2	3	2	2	2	3	1	1	3	2	2	2.08333	1	2	1	2	1
535	1	1	0	1	1	1	0	3	2	3	2	2.5	3	3	2	3	2.75	2	1	1	1	1.25	2.16667	5	4	4	4	4	3	3	3.85714	5	4	5	4	4	5	5	4	3	3	4	3	4.08333	3	4	5	4	5
536	0	4	1	1	1	1	0	3	3	3	3	3	3	3	4	3	3.25	3	4	4	3	3.5	3.25	3	4	3	3	4	4	3	3.42857	4	4	5	4	5	5	5	5	4	4	3	4	4.33333	3	3	3	3	3
537	1	3	0	1	1	1	0	1	2	1	2	1.5	2	3	2	2	2.25	2	3	1	3	2.25	2	5	5	4	4	5	4	3	4.28571	4	3	3	3	3	4	4	3	4	4	5	3	3.58333	4	5	5	4	5
538	0	4	1	1	1	2	0	2	3	2	3	2.5	3	3	3	2	2.75	5	4	4	3	4	3.08333	4	4	5	4	5	4	4	4.28571	5	4	5	4	5	5	3	5	3	5	5	5	4.5	3	3	4	3	4
539	1	1	0	5	4	5	75	4	3	4	5	4	5	4	4	3	4	3	3	4	4	3.5	3.83333	2	2	2	2	2	3	3	2.28571	3	3	3	3	3	2	3	3	2	3	4	2	2.83333	3	3	3	3	3
540	0	4	0	1	3	3	6	3	4	4	3	3.5	2	1	2	3	2	3	3	3	5	3.5	3	4	3	3	2	3	3	3	3	3	3	3	3	3	3	3	3	3	3	4	3	3.08333	5	4	3	4	3
541	1	2	1	5	5	5	100	5	4	5	4	4.5	5	5	5	5	5	3	4	5	5	4.25	4.58333	1	2	2	1	3	2	2	1.85714	3	4	3	4	4	4	3	4	5	3	3	4	3.66667	3	3	2	2	2
542	1	4	0	1	1	1	0	3	1	3	2	2.25	3	1	2	2	2	1	2	2	3	2	2.08333	3	4	4	4	3	3	3	3.42857	4	4	3	4	4	5	3	4	2	4	3	3	3.58333	4	4	3	3	4
543	1	4	1	3	3	3	18	2	3	1	2	2	4	4	4	5	4.25	1	3	3	2	2.25	2.83333	2	2	2	2	3	2	3	2.28571	2	3	2	3	3	3	3	1	3	3	3	3	2.66667	3	3	3	3	4
544	0	1	0	4	3	2	16	3	1	3	2	2.25	2	2	3	2	2.25	2	4	3	3	3	2.5	3	3	3	3	3	4	3	3.14286	4	5	5	4	3	5	4	4	4	5	4	4	4.25	5	5	5	5	4
545	0	3	0	4	2	1	4	2	3	2	4	2.75	3	3	4	3	3.25	5	3	4	4	4	3.33333	5	5	4	4	4	4	4	4.28571	5	4	3	4	5	5	4	3	4	3	4	4	4	5	4	5	4	5
546	0	1	1	5	4	4	60	4	3	5	4	4	5	5	4	5	4.75	4	4	5	5	4.5	4.41667	5	3	4	4	4	4	4	4	3	3	2	3	4	5	4	3	4	4	3	4	3.5	4	5	4	3	4
547	0	2	0	1	1	1	0	3	3	3	3	3	3	3	5	4	3.75	3	2	2	3	2.5	3.08333	4	4	4	3	4	4	3	3.71429	4	4	5	3	4	4	4	5	4	5	4	4	4.16667	2	3	2	2	2
548	0	2	0	3	3	3	18	2	3	3	3	2.75	3	3	3	3	3	3	3	4	3	3.25	3	3	5	4	4	5	4	5	4.28571	3	3	2	4	3	2	4	3	4	4	2	3	3.08333	3	3	3	4	2
549	1	1	0	3	4	2	18	3	2	4	2	2.75	1	3	4	3	2.75	5	5	5	5	5	3.5	2	3	2	3	2	4	3	2.71429	2	3	3	2	3	3	2	3	3	3	3	2	2.66667	4	4	3	3	4
550	1	3	1	3	4	3	27	3	3	3	3	3	3	3	4	4	3.5	4	4	5	3	4	3.5	3	3	3	2	2	3	2	2.57143	3	5	4	4	3	3	3	3	3	3	3	4	3.41667	3	3	3	4	3
551	0	3	1	3	1	3	0	2	2	3	2	2.25	4	4	4	3	3.75	3	1	3	2	2.25	2.75	3	2	1	2	3	3	3	2.42857	2	2	3	2	3	2	2	2	2	3	3	3	2.41667	2	1	2	2	3
552	1	4	1	1	1	2	0	4	5	5	4	4.5	3	5	3	4	3.75	3	4	4	4	3.75	4	5	4	4	4	4	5	4	4.28571	4	3	4	4	3	4	3	4	3	3	2	4	3.41667	4	5	5	5	5
553	1	4	0	3	5	3	36	3	3	3	3	3	4	3	4	4	3.75	5	4	4	3	4	3.58333	3	4	4	5	3	3	4	3.71429	3	2	3	3	2	2	3	3	2	3	3	2	2.58333	3	4	4	3	4
554	0	2	0	1	3	1	2	1	3	4	3	2.75	3	4	3	3	3.25	2	3	2	1	2	2.66667	3	4	4	4	4	4	5	4	5	5	3	4	5	5	4	5	5	5	4	4	4.5	4	4	4	3	5
555	1	1	0	3	2	3	9	3	3	3	3	3	2	3	4	3	3	2	2	3	3	2.5	2.83333	5	5	5	4	5	3	4	4.42857	5	4	5	3	4	5	3	5	3	5	5	3	4.16667	3	5	4	5	4
556	0	1	0	5	5	5	100	3	2	3	3	2.75	5	5	5	5	5	3	3	2	3	2.75	3.5	2	3	2	3	2	3	3	2.57143	1	3	2	3	2	3	2	2	3	1	2	3	2.25	2	2	2	2	3
557	1	2	0	4	4	2	24	2	3	2	3	2.5	3	3	2	3	2.75	3	2	2	2	2.25	2.5	4	3	2	3	3	3	3	3	3	3	3	3	4	2	2	3	3	3	4	4	3.08333	4	4	5	2	4
558	1	4	0	4	3	5	40	5	5	3	4	4.25	5	5	5	5	5	3	3	4	3	3.25	4.16667	2	2	3	1	2	2	3	2.14286	1	2	1	1	3	2	3	2	3	2	2	2	2	3	4	3	3	3
559	0	3	0	1	2	3	3	4	3	2	3	3	5	5	5	4	4.75	3	3	4	4	3.5	3.75	2	3	3	2	3	3	2	2.57143	3	3	3	3	1	3	3	2	3	2	3	3	2.66667	2	3	2	2	3
560	0	4	0	1	1	2	0	3	2	3	3	2.75	3	3	3	3	3	2	2	1	2	1.75	2.5	4	2	3	3	2	3	3	2.85714	3	3	3	3	3	3	4	3	3	3	5	3	3.25	4	4	3	3	3
561	0	4	1	4	3	2	16	3	2	3	2	2.5	3	2	2	2	2.25	2	1	3	2	2	2.25	3	3	3	3	1	3	2	2.57143	4	2	4	3	3	3	3	2	4	3	2	3	3	3	3	3	3	5
562	0	4	0	1	2	1	1	3	4	4	4	3.75	4	4	4	5	4.25	4	3	3	4	3.5	3.83333	2	3	2	2	2	1	3	2.14286	3	4	4	4	4	3	2	3	3	4	4	3	3.41667	3	4	3	4	2
563	1	1	0	4	4	4	48	3	2	3	2	2.5	3	2	3	2	2.5	3	3	5	4	3.75	2.91667	4	4	4	4	5	4	4	4.14286	3	4	4	4	4	3	3	5	3	5	4	3	3.75	3	4	4	5	5
564	1	3	0	1	1	2	0	4	5	4	5	4.5	3	4	3	4	3.5	5	5	4	3	4.25	4.08333	4	4	3	4	4	3	4	3.71429	3	4	2	2	3	3	4	3	2	2	2	3	2.75	2	1	2	3	3
565	1	4	1	2	3	1	4	4	3	3	4	3.5	3	4	4	4	3.75	5	4	3	5	4.25	3.83333	3	4	4	3	4	4	4	3.71429	3	2	3	2	3	2	2	3	2	3	2	4	2.58333	3	3	3	3	3
566	1	4	1	4	3	3	24	5	4	3	4	4	3	4	5	3	3.75	5	5	5	4	4.75	4.16667	3	4	4	3	3	3	3	3.28571	2	2	3	2	2	2	2	2	2	2	2	2	2.08333	3	3	3	3	3
567	1	3	1	4	5	5	80	5	5	5	3	4.5	5	4	5	5	4.75	5	4	4	4	4.25	4.5	2	3	2	3	2	2	2	2.28571	2	2	4	3	3	3	2	2	2	2	2	2	2.41667	2	1	3	2	2
568	0	3	1	3	2	4	12	3	3	3	4	3.25	3	2	3	3	2.75	3	2	2	3	2.5	2.83333	4	3	2	2	2	3	5	3	3	4	2	4	4	3	3	3	4	3	4	3	3.33333	4	4	3	3	4
569	1	4	0	1	1	3	0	4	2	2	3	2.75	3	4	4	3	3.5	4	5	4	4	4.25	3.5	1	3	3	3	2	2	3	2.42857	3	3	3	2	3	3	3	3	3	3	3	3	2.91667	5	5	5	5	5
570	0	3	0	1	1	2	0	3	2	2	2	2.25	3	3	3	3	3	4	4	2	2	3	2.75	2	3	3	3	3	3	2	2.71429	5	4	4	5	4	4	5	5	5	5	5	5	4.66667	4	5	5	5	5
571	0	2	0	3	4	3	27	4	3	3	3	3.25	3	2	4	3	3	1	2	2	2	1.75	2.66667	3	3	5	5	4	4	4	4	3	3	3	3	2	4	3	4	2	3	2	2	2.83333	5	5	5	4	4
572	1	4	1	1	1	1	0	3	3	3	2	2.75	3	4	4	4	3.75	1	3	2	3	2.25	2.91667	4	4	4	5	4	5	5	4.42857	5	4	3	5	4	5	4	3	4	3	4	4	4	5	5	4	4	4
573	0	4	0	2	2	3	6	3	3	2	2	2.5	3	3	2	2	2.5	1	2	3	1	1.75	2.25	3	3	3	3	3	4	2	3	3	2	3	3	3	2	3	3	3	3	3	2	2.75	3	3	3	3	3
574	0	2	1	3	4	5	45	5	5	3	5	4.5	4	3	4	4	3.75	4	3	5	3	3.75	4	4	4	4	4	4	3	4	3.85714	3	4	2	3	4	4	4	3	3	3	3	3	3.25	3	3	3	3	3
575	1	3	1	1	1	2	0	3	3	2	3	2.75	2	2	3	3	2.5	2	2	3	3	2.5	2.58333	4	3	3	2	3	2	2	2.71429	4	4	4	5	3	4	4	4	5	3	4	4	4	3	4	4	5	4
576	0	4	1	2	1	1	0	3	3	4	4	3.5	4	4	4	4	4	5	4	4	4	4.25	3.91667	3	2	3	3	2	3	3	2.71429	3	3	2	3	2	3	3	2	2	2	2	3	2.5	3	2	2	2	3
577	0	1	0	3	4	4	36	3	2	3	2	2.5	3	3	3	4	3.25	3	4	2	4	3.25	3	4	3	3	3	3	3	2	3	4	3	4	5	4	5	3	3	3	3	5	3	3.75	5	4	4	4	4
578	0	4	1	1	1	1	0	2	4	3	2	2.75	3	3	3	4	3.25	5	4	3	5	4.25	3.41667	3	3	2	2	2	2	3	2.42857	3	3	3	2	3	2	3	3	3	3	3	2	2.75	4	3	3	3	4
579	1	3	1	3	4	5	45	2	3	3	3	2.75	3	4	3	3	3.25	2	3	3	2	2.5	2.83333	2	4	2	3	3	3	4	3	3	2	2	2	3	2	3	2	3	2	3	3	2.5	2	1	3	2	2
580	0	3	1	4	4	4	48	5	4	5	5	4.75	4	4	5	4	4.25	4	3	3	4	3.5	4.16667	3	3	2	2	3	2	2	2.42857	2	2	2	2	2	1	3	2	3	2	2	2	2.08333	2	2	2	2	3
581	1	3	0	3	2	3	9	4	4	5	4	4.25	4	5	5	4	4.5	3	5	4	4	4	4.25	3	3	4	4	3	3	3	3.28571	4	3	4	4	5	3	4	3	3	4	5	4	3.83333	5	4	4	5	5
582	0	2	0	5	5	5	100	3	5	3	3	3.5	5	4	4	4	4.25	3	2	4	5	3.5	3.75	2	3	2	1	3	2	2	2.14286	2	2	1	3	2	3	3	3	2	2	2	2	2.25	3	2	2	2	2
583	1	2	0	4	5	2	32	3	2	3	3	2.75	3	3	3	3	3	3	3	3	4	3.25	3	2	3	1	3	1	3	3	2.28571	5	4	4	3	5	4	5	4	4	4	5	5	4.33333	2	3	4	4	3
584	0	4	1	3	1	4	0	3	3	2	3	2.75	5	4	5	4	4.5	3	2	4	3	3	3.41667	3	3	3	3	3	3	3	3	3	5	4	5	4	4	4	5	3	5	3	4	4.08333	3	4	3	4	4
585	1	3	1	5	5	4	80	4	5	5	5	4.75	4	4	4	3	3.75	3	4	4	4	3.75	4.08333	2	2	3	2	3	3	3	2.57143	1	1	2	2	2	1	2	1	2	3	2	2	1.75	2	3	3	3	2
586	1	4	0	2	4	3	18	3	3	3	2	2.75	3	2	2	3	2.5	4	3	5	5	4.25	3.16667	2	2	3	3	1	3	3	2.42857	3	3	3	3	3	3	4	5	4	3	3	3	3.33333	2	2	1	2	3
587	1	3	1	5	3	2	20	4	3	5	4	4	4	4	3	4	3.75	4	4	4	4	4	3.91667	2	3	2	3	3	3	2	2.57143	3	3	3	3	4	3	3	3	3	4	3	2	3.08333	3	3	2	3	3
588	1	1	1	3	4	2	18	2	3	2	3	2.5	3	3	3	3	3	2	2	2	3	2.25	2.58333	4	2	2	2	3	3	2	2.57143	3	3	3	3	3	4	3	4	3	3	3	3	3.16667	4	4	4	5	4
589	1	4	0	4	4	4	48	3	4	5	4	4	4	4	4	4	4	5	5	4	4	4.5	4.16667	3	4	3	3	3	3	3	3.14286	2	1	2	2	2	1	2	2	2	3	2	3	2	2	3	2	3	2
590	0	4	0	3	1	1	0	3	2	2	3	2.5	4	4	5	5	4.5	3	3	2	3	2.75	3.25	4	4	4	3	4	4	4	3.85714	5	4	5	4	5	4	5	4	4	5	4	5	4.5	3	4	5	4	5
591	1	4	0	1	2	1	1	4	3	3	2	3	3	4	4	5	4	1	2	2	3	2	3	3	4	3	3	3	3	3	3.14286	5	5	4	3	5	5	4	4	4	5	5	4	4.41667	4	5	4	5	3
592	0	1	1	5	4	3	45	3	3	2	2	2.5	2	3	3	3	2.75	3	2	3	3	2.75	2.66667	5	4	3	4	4	5	4	4.14286	4	4	4	4	4	4	4	3	3	3	3	3	3.58333	4	5	5	4	4
593	0	1	1	5	5	5	100	3	3	4	5	3.75	5	5	5	5	5	4	4	3	4	3.75	4.16667	2	2	3	3	2	2	2	2.28571	2	2	2	3	2	3	3	2	2	3	2	2	2.33333	2	1	2	1	2
594	0	2	0	5	5	5	100	4	5	4	5	4.5	4	4	4	4	4	3	4	4	5	4	4.16667	2	2	2	3	3	2	3	2.42857	1	3	2	1	2	1	1	3	3	2	2	3	2	2	3	3	3	1
595	0	1	1	5	4	2	30	3	4	3	3	3.25	4	4	3	4	3.75	4	3	4	3	3.5	3.5	3	3	2	2	2	2	1	2.14286	2	2	2	2	3	3	2	2	2	2	1	2	2.08333	4	3	3	5	4
596	0	3	0	1	3	3	6	2	3	3	3	2.75	3	3	4	3	3.25	5	3	5	4	4.25	3.41667	4	4	5	4	4	5	5	4.42857	4	4	5	5	4	4	4	5	5	4	4	5	4.41667	5	5	5	5	5
597	1	1	1	4	4	4	48	3	3	2	2	2.5	2	3	3	3	2.75	3	3	2	3	2.75	2.66667	3	3	3	3	3	3	2	2.85714	2	2	2	2	2	3	3	2	1	2	3	3	2.25	4	4	3	4	4
598	1	2	1	5	4	4	60	3	2	3	3	2.75	3	3	4	4	3.5	4	3	4	3	3.5	3.25	3	1	2	2	1	2	3	2	2	3	3	3	3	3	2	3	3	3	4	3	2.91667	2	2	1	2	2
599	0	2	0	5	4	5	75	3	3	3	3	3	4	4	4	3	3.75	4	2	3	2	2.75	3.16667	2	2	1	2	1	2	2	1.71429	2	2	2	2	2	2	2	2	2	1	3	2	2	2	3	4	4	2
600	1	2	0	3	1	1	0	3	2	3	2	2.5	4	4	3	4	3.75	4	4	3	3	3.5	3.25	3	1	3	1	2	3	2	2.14286	3	3	2	3	2	3	2	2	2	2	3	3	2.5	3	5	4	4	3
601	1	1	1	5	5	5	100	4	4	5	5	4.5	5	5	5	5	5	4	4	5	4	4.25	4.58333	2	2	3	2	1	3	3	2.28571	2	3	2	3	3	2	1	3	2	2	3	2	2.33333	2	2	2	2	2
602	1	3	1	4	4	3	36	2	3	3	3	2.75	4	5	4	5	4.5	5	4	5	3	4.25	3.83333	3	2	2	2	2	2	1	2	2	2	3	2	3	3	1	2	2	1	1	3	2.08333	2	4	3	4	3
603	0	4	1	1	1	2	0	3	4	4	2	3.25	2	3	3	3	2.75	4	3	4	4	3.75	3.25	4	3	3	2	5	3	4	3.42857	3	4	3	4	4	4	5	4	5	4	3	5	4	3	3	3	4	5
604	1	2	1	1	1	1	0	5	2	5	3	3.75	4	3	4	3	3.5	3	3	3	3	3	3.41667	3	1	1	2	2	2	3	2	2	4	3	3	4	3	3	3	3	3	2	3	3	3	3	3	3	3
605	0	3	1	5	5	5	100	5	4	5	4	4.5	4	4	5	4	4.25	3	5	4	3	3.75	4.16667	2	3	3	2	3	3	2	2.57143	3	2	3	1	2	3	3	2	3	2	3	2	2.41667	2	3	2	2	2
606	1	3	1	1	1	2	0	3	3	3	3	3	3	3	3	3	3	4	3	3	3	3.25	3.08333	5	4	4	4	4	5	4	4.28571	5	5	5	5	4	4	4	4	4	4	4	5	4.41667	5	4	3	4	5
607	0	1	0	5	5	5	100	4	4	3	3	3.5	4	3	3	3	3.25	3	1	4	2	2.5	3.08333	2	1	3	3	3	2	2	2.28571	3	3	4	3	3	3	4	3	4	3	4	2	3.25	4	3	3	4	4
608	0	2	0	4	2	4	16	3	2	3	3	2.75	3	3	4	4	3.5	2	2	2	2	2	2.75	3	4	4	3	4	3	4	3.57143	4	4	4	4	5	3	4	5	4	4	4	4	4.08333	2	3	3	3	3
609	1	2	1	4	2	4	16	2	2	3	2	2.25	2	2	3	2	2.25	2	3	3	3	2.75	2.41667	1	3	3	3	2	2	2	2.28571	5	4	4	3	4	3	3	4	4	4	3	3	3.66667	4	5	3	5	5
610	1	2	0	1	2	1	1	2	3	3	2	2.5	3	3	2	3	2.75	3	4	3	2	3	2.75	3	5	4	4	4	5	3	4	4	3	4	5	3	5	4	5	4	4	4	4	4.08333	3	5	5	4	4
611	0	4	0	3	1	2	0	2	1	1	2	1.5	4	4	4	3	3.75	3	3	3	1	2.5	2.58333	5	5	3	3	4	3	4	3.85714	5	4	4	5	4	4	4	4	3	5	4	5	4.25	4	5	5	5	5
612	0	4	1	4	3	5	40	2	2	3	3	2.5	3	2	3	3	2.75	3	3	3	5	3.5	2.91667	2	3	2	2	3	2	3	2.42857	2	2	3	4	3	2	3	3	3	3	2	3	2.75	3	3	1	3	3
613	1	3	0	1	1	1	0	3	4	3	3	3.25	4	4	4	4	4	3	3	2	3	2.75	3.33333	3	3	3	3	4	3	4	3.28571	5	4	5	5	5	5	5	4	4	4	5	4	4.58333	3	4	5	4	4
614	0	2	1	1	1	3	0	3	3	2	1	2.25	5	3	5	5	4.5	2	3	2	1	2	2.91667	4	2	2	3	3	3	3	2.85714	4	2	2	3	4	3	3	3	4	2	3	3	3	3	3	3	3	2
615	0	1	1	5	5	5	100	4	2	1	2	2.25	5	5	4	4	4.5	3	2	3	2	2.5	3.08333	2	2	3	2	2	2	3	2.28571	2	2	1	2	3	2	2	2	1	3	2	2	2	2	3	3	3	3
616	0	1	0	4	5	5	80	4	4	4	5	4.25	4	4	4	4	4	5	3	5	5	4.5	4.25	3	3	4	3	4	4	3	3.42857	4	4	4	5	4	5	5	5	4	3	4	5	4.33333	4	4	4	5	5
617	1	4	1	3	5	4	48	4	5	5	4	4.5	4	4	5	4	4.25	5	5	5	4	4.75	4.5	2	2	2	2	3	2	2	2.14286	2	3	2	3	3	3	2	3	4	2	2	3	2.66667	3	4	3	3	3
618	1	1	1	2	4	3	18	3	4	2	3	3	4	4	3	4	3.75	4	4	5	3	4	3.58333	4	5	5	3	3	4	4	4	3	3	3	3	3	3	2	4	4	3	4	3	3.16667	4	4	4	3	4
619	1	3	0	3	4	5	45	5	4	4	5	4.5	5	5	4	5	4.75	4	5	4	3	4	4.41667	2	1	1	2	2	2	3	1.85714	2	2	1	2	1	2	1	1	2	2	2	2	1.66667	3	4	4	2	4
620	1	4	1	2	5	1	8	4	3	3	3	3.25	4	4	5	4	4.25	3	4	4	5	4	3.83333	3	4	4	4	4	4	4	3.85714	2	2	3	2	3	2	3	3	2	2	1	2	2.25	3	3	4	4	4
621	1	4	1	4	4	5	60	4	4	4	4	4	4	5	4	4	4.25	3	2	3	1	2.25	3.5	3	2	3	3	2	2	3	2.57143	2	3	2	2	2	2	2	3	1	2	2	3	2.16667	1	2	3	3	2
622	0	4	1	2	4	3	18	3	5	4	5	4.25	4	4	5	4	4.25	3	3	2	3	2.75	3.75	4	4	4	3	3	4	3	3.57143	4	3	3	4	2	4	3	3	4	4	4	3	3.41667	4	4	3	4	4
623	1	2	0	2	1	3	0	2	2	2	2	2	3	3	2	3	2.75	2	2	2	3	2.25	2.33333	5	5	3	4	4	3	4	4	4	5	5	5	5	4	4	5	5	5	4	4	4.58333	5	4	4	5	4
624	0	1	1	1	2	2	2	2	3	1	2	2	3	3	2	3	2.75	4	3	3	5	3.75	2.83333	3	4	4	4	3	5	3	3.71429	4	3	3	3	4	4	4	3	5	4	3	3	3.58333	5	4	5	4	4
625	1	4	1	2	2	3	6	5	5	4	5	4.75	3	3	3	3	3	5	4	5	4	4.5	4.08333	4	3	3	4	3	3	3	3.28571	3	2	2	3	2	2	3	2	3	1	2	3	2.33333	2	3	2	3	3
626	1	3	1	3	2	3	9	3	2	4	2	2.75	5	4	5	5	4.75	5	5	5	4	4.75	4.08333	3	2	3	2	2	1	3	2.28571	4	5	5	3	5	3	3	4	4	4	5	4	4.08333	3	5	4	3	3
627	0	1	1	4	5	2	32	5	4	5	4	4.5	4	4	4	4	4	4	5	4	4	4.25	4.25	3	5	3	3	4	4	4	3.71429	3	3	3	4	3	3	3	4	3	3	3	2	3.08333	4	4	3	3	3
628	0	1	1	5	4	2	30	1	3	3	3	2.5	3	4	3	3	3.25	5	5	4	5	4.75	3.5	5	4	5	5	5	4	5	4.71429	5	5	3	4	5	4	5	4	5	4	4	4	4.33333	4	3	4	4	4
629	0	3	0	4	3	3	24	1	2	2	2	1.75	4	2	3	3	3	3	3	2	3	2.75	2.5	5	4	5	4	4	4	5	4.42857	4	4	4	5	4	5	3	5	4	5	5	4	4.33333	4	4	5	5	4
630	0	2	1	4	5	4	64	5	4	4	5	4.5	5	4	5	5	4.75	4	5	4	3	4	4.41667	1	4	4	2	3	3	4	3	2	3	2	2	2	3	1	2	3	2	2	3	2.25	2	3	3	3	4
631	1	1	0	1	1	2	0	2	2	2	3	2.25	2	2	2	1	1.75	2	3	1	3	2.25	2.08333	4	5	3	4	5	4	4	4.14286	5	4	4	4	4	5	4	5	3	5	5	5	4.41667	4	4	5	4	5
632	0	1	0	3	2	3	9	3	3	2	3	2.75	5	4	3	3	3.75	4	4	3	4	3.75	3.41667	5	3	5	5	3	3	5	4.14286	5	4	3	4	4	5	4	4	4	3	5	5	4.16667	3	3	3	5	5
633	1	2	0	5	3	4	40	4	5	3	5	4.25	4	4	5	5	4.5	5	4	4	5	4.5	4.41667	5	4	3	4	3	3	3	3.57143	2	2	3	2	1	2	2	2	3	2	2	3	2.16667	3	3	2	3	4
634	1	4	0	1	2	1	1	2	1	1	2	1.5	3	4	3	4	3.5	2	3	1	3	2.25	2.41667	4	4	5	5	5	4	5	4.57143	5	4	4	4	5	4	3	4	5	4	5	4	4.25	3	5	4	4	4
635	1	2	1	2	3	2	8	4	5	4	4	4.25	5	3	3	3	3.5	4	3	3	3	3.25	3.66667	3	4	3	3	1	3	1	2.57143	3	3	3	3	3	3	2	4	4	2	3	4	3.08333	4	4	4	4	3
636	0	1	1	4	4	5	60	3	3	4	4	3.5	2	4	4	3	3.25	1	2	2	2	1.75	2.83333	4	5	3	4	3	3	3	3.57143	5	4	5	4	3	4	3	5	5	4	4	4	4.16667	3	3	2	3	3
637	1	2	0	2	3	2	8	3	3	3	3	3	3	3	4	3	3.25	3	3	3	3	3	3.08333	1	3	3	3	3	3	3	2.71429	4	4	4	4	4	4	5	5	4	5	4	5	4.33333	4	3	4	5	4
638	1	2	0	1	1	2	0	2	2	2	2	2	4	3	3	3	3.25	2	3	1	2	2	2.41667	4	4	4	5	3	4	4	4	4	4	5	4	5	4	3	5	4	5	5	4	4.33333	5	5	5	4	5
639	0	1	0	3	1	2	0	3	3	2	3	2.75	2	3	3	2	2.5	3	4	5	3	3.75	3	5	4	5	4	4	4	4	4.28571	4	5	5	3	5	4	5	4	4	4	4	5	4.33333	5	5	4	4	5
640	1	2	1	3	5	4	48	3	4	4	4	3.75	4	5	4	3	4	4	5	3	4	4	3.91667	2	2	3	2	3	1	2	2.14286	2	3	3	3	3	3	3	3	3	3	2	3	2.83333	3	3	3	2	3
641	0	4	0	3	5	4	48	2	2	3	3	2.5	4	5	5	5	4.75	5	4	5	3	4.25	3.83333	2	3	2	3	2	2	3	2.42857	3	2	3	3	3	2	3	3	3	2	2	2	2.58333	3	3	2	2	2
642	0	2	0	3	2	2	6	3	4	3	3	3.25	3	3	3	2	2.75	5	4	4	4	4.25	3.41667	5	5	4	5	4	4	5	4.57143	3	5	3	4	4	3	4	3	4	3	4	3	3.58333	3	3	3	4	4
643	1	4	1	2	3	2	8	3	3	4	4	3.5	5	5	5	5	5	2	3	3	3	2.75	3.75	5	4	5	5	5	4	4	4.57143	3	2	4	3	3	4	4	2	4	2	3	3	3.08333	4	2	4	5	3
644	0	2	0	3	2	1	3	4	4	5	3	4	4	5	2	4	3.75	3	2	3	3	2.75	3.5	4	3	3	4	4	2	3	3.28571	4	4	3	4	4	5	4	4	4	4	5	5	4.16667	3	4	4	3	4
645	0	3	0	3	2	3	9	2	3	2	3	2.5	3	4	4	4	3.75	3	4	3	4	3.5	3.25	3	2	4	3	4	4	3	3.28571	3	3	3	3	3	3	3	3	3	3	3	3	3	4	5	4	4	3
646	0	4	0	3	3	4	24	4	4	5	4	4.25	2	4	3	3	3	5	4	4	4	4.25	3.83333	3	3	3	3	3	4	3	3.14286	3	3	4	3	3	2	2	3	2	2	2	3	2.66667	2	3	3	2	3
647	1	1	1	2	1	2	0	2	2	1	3	2	3	3	3	3	3	4	2	3	3	3	2.66667	3	4	4	4	4	4	4	3.85714	5	4	4	5	4	3	4	5	4	4	5	5	4.33333	5	4	5	5	3
648	1	3	0	3	3	1	6	4	4	4	4	4	3	3	4	4	3.5	3	4	3	3	3.25	3.58333	2	4	3	2	4	3	3	3	3	3	3	3	2	3	3	2	3	3	3	2	2.75	2	3	3	4	3
649	0	2	1	5	5	5	100	1	3	3	2	2.25	4	3	3	3	3.25	5	5	4	5	4.75	3.41667	3	4	3	5	4	4	4	3.85714	3	3	3	3	4	2	3	2	3	3	3	3	2.91667	2	3	3	2	2
650	0	4	0	3	2	3	9	4	4	5	5	4.5	4	4	4	4	4	4	3	3	4	3.5	4	3	4	4	4	3	3	3	3.42857	3	3	3	3	2	4	3	4	3	4	2	3	3.08333	3	4	3	5	4
651	1	1	1	4	4	4	48	2	4	3	3	3	3	3	3	3	3	3	4	3	3	3.25	3.08333	3	3	3	2	3	2	3	2.71429	4	5	5	3	5	3	4	3	3	4	5	4	4	4	5	4	5	5
652	1	3	1	1	2	1	1	3	2	3	2	2.5	3	3	3	3	3	3	4	3	4	3.5	3	4	3	3	4	2	3	2	3	4	3	5	3	3	5	4	4	4	4	4	4	3.91667	3	3	2	3	3
653	1	4	0	4	3	4	32	5	5	4	3	4.25	4	4	4	5	4.25	4	4	4	4	4	4.16667	3	2	2	2	2	2	2	2.14286	2	2	1	2	2	3	3	1	2	2	3	3	2.16667	3	3	4	3	4
654	1	2	1	2	2	1	2	3	4	4	4	3.75	4	5	4	4	4.25	3	3	3	3	3	3.66667	3	3	2	2	3	1	4	2.57143	2	3	2	2	2	2	2	2	2	1	2	3	2.08333	3	3	4	4	2
655	0	1	0	4	5	3	48	3	4	3	3	3.25	2	3	3	3	2.75	4	5	4	4	4.25	3.41667	5	4	4	4	5	4	4	4.28571	1	2	3	3	3	2	4	2	3	3	3	2	2.58333	3	3	3	3	3
656	0	4	1	1	1	1	0	2	3	2	3	2.5	4	5	4	5	4.5	3	5	4	4	4	3.66667	4	4	5	5	4	4	5	4.42857	3	3	2	4	3	3	3	4	4	4	3	4	3.33333	3	2	2	2	3
657	0	1	1	4	3	5	40	2	3	3	3	2.75	3	4	2	3	3	4	4	3	3	3.5	3.08333	3	2	3	3	2	4	2	2.71429	3	3	3	2	3	3	3	3	3	3	3	3	2.91667	4	5	4	4	3
658	0	3	0	2	2	3	6	2	3	4	2	2.75	3	3	3	4	3.25	5	4	5	4	4.5	3.5	3	3	3	3	4	2	3	3	4	3	4	4	3	3	3	3	3	3	3	5	3.41667	3	3	3	3	3
659	0	1	0	2	4	2	12	2	3	2	2	2.25	2	3	3	2	2.5	2	2	3	3	2.5	2.41667	4	4	4	4	5	4	4	4.14286	2	3	2	2	3	3	4	2	3	4	2	3	2.75	2	3	2	3	3
660	0	3	1	5	5	2	40	3	4	3	3	3.25	2	3	2	3	2.5	1	3	2	2	2	2.58333	4	4	4	4	4	4	5	4.14286	4	3	4	4	5	3	4	4	3	3	4	3	3.66667	3	2	2	3	1
661	0	1	1	1	1	2	0	3	2	2	2	2.25	4	3	1	3	2.75	4	4	4	5	4.25	3.08333	3	4	4	5	5	4	4	4.14286	3	4	4	4	4	4	5	5	4	5	4	4	4.16667	4	4	4	5	4
662	0	1	0	4	5	3	48	3	3	2	3	2.75	3	3	2	3	2.75	3	3	3	2	2.75	2.75	2	3	2	3	1	3	2	2.28571	3	3	3	3	3	4	2	3	3	3	3	3	3	1	1	2	3	2
663	0	3	0	5	4	5	75	4	4	5	4	4.25	5	5	5	5	5	4	5	5	4	4.5	4.58333	3	2	3	3	2	2	1	2.28571	2	1	2	2	2	3	2	3	1	2	1	1	1.83333	2	2	2	3	2
664	1	1	0	5	4	3	45	4	3	5	5	4.25	5	4	4	5	4.5	5	5	5	5	5	4.58333	3	3	4	4	3	3	2	3.14286	4	3	3	4	3	4	3	5	3	3	3	3	3.41667	5	4	3	4	3
665	0	1	0	5	4	4	60	4	2	3	4	3.25	3	2	4	3	3	2	3	2	2	2.25	2.83333	3	3	2	3	1	1	1	2	4	3	4	4	3	4	3	5	5	3	4	3	3.75	3	4	3	4	4
666	1	2	1	2	3	4	16	5	4	4	4	4.25	5	4	4	5	4.5	5	4	5	4	4.5	4.41667	2	2	3	3	2	3	3	2.57143	3	2	1	3	2	2	3	2	2	3	3	2	2.33333	2	2	1	1	2
667	0	4	0	2	1	2	0	3	3	4	3	3.25	4	5	4	4	4.25	4	3	3	2	3	3.5	5	4	3	4	4	4	3	3.85714	4	3	4	3	3	4	4	5	4	5	3	5	3.91667	3	3	4	3	3
668	1	4	0	3	4	3	27	4	4	5	5	4.5	4	3	4	3	3.5	4	4	3	4	3.75	3.91667	3	3	3	2	3	3	2	2.71429	3	3	3	3	3	3	4	3	3	3	4	3	3.16667	4	4	3	4	3
669	0	4	0	1	2	2	2	3	3	2	3	2.75	4	4	5	4	4.25	3	4	3	4	3.5	3.5	4	4	3	4	4	4	5	4	4	5	3	3	4	4	4	5	3	4	4	3	3.83333	4	5	3	5	3
670	1	2	0	2	3	1	4	3	3	2	3	2.75	4	3	4	3	3.5	2	2	3	3	2.5	2.91667	5	3	4	5	3	5	4	4.14286	5	5	4	4	4	4	4	5	5	5	3	4	4.33333	3	5	4	4	4
671	0	1	0	4	3	3	24	3	3	3	4	3.25	4	4	5	5	4.5	3	4	2	3	3	3.58333	2	2	2	3	3	2	2	2.28571	3	3	4	4	3	3	3	3	4	3	3	3	3.25	3	3	2	3	3
672	0	4	1	1	1	2	0	3	3	4	3	3.25	4	3	4	4	3.75	5	4	5	5	4.75	3.91667	5	4	5	4	4	4	4	4.28571	3	3	3	4	4	3	3	3	3	5	4	4	3.5	4	5	4	5	5
673	1	1	1	4	1	3	0	3	4	3	3	3.25	2	3	2	2	2.25	2	2	2	2	2	2.5	3	1	3	4	2	3	2	2.57143	3	3	3	3	4	3	2	3	3	3	3	3	3	3	4	4	5	4
674	0	4	1	2	2	3	6	3	4	5	5	4.25	5	5	4	5	4.75	4	2	3	4	3.25	4.08333	5	4	3	3	3	4	4	3.71429	3	4	4	3	4	2	3	3	2	4	3	4	3.25	3	3	2	3	3
675	1	3	1	3	4	4	36	5	4	4	3	4	4	5	5	4	4.5	3	3	3	2	2.75	3.75	2	3	1	3	2	2	2	2.14286	4	4	3	3	3	3	3	4	2	3	2	4	3.16667	3	2	3	2	3
676	0	2	0	5	4	4	60	4	5	5	5	4.75	4	4	5	4	4.25	4	5	4	5	4.5	4.5	2	3	3	3	2	3	2	2.57143	1	2	3	2	1	3	2	3	2	2	2	1	2	3	3	3	4	1
677	1	4	0	2	2	2	4	5	4	3	4	4	4	3	3	3	3.25	3	4	3	4	3.5	3.58333	3	3	2	2	3	2	3	2.57143	3	4	3	3	3	2	3	3	3	1	2	2	2.66667	3	5	4	5	5
678	0	1	0	4	3	3	24	4	3	3	4	3.5	3	3	3	1	2.5	4	3	3	3	3.25	3.08333	4	3	5	4	4	5	4	4.14286	5	4	4	4	3	4	4	4	3	4	4	5	4	4	4	4	4	4
679	1	2	1	3	2	3	9	3	3	3	3	3	3	3	3	3	3	3	2	2	2	2.25	2.75	4	4	4	5	4	5	4	4.28571	4	3	3	4	4	4	5	5	4	3	4	3	3.83333	4	3	4	5	4
680	0	1	1	5	5	5	100	4	5	5	5	4.75	4	5	5	4	4.5	5	4	4	5	4.5	4.58333	2	1	2	3	1	1	1	1.57143	3	3	3	2	2	3	2	2	3	3	3	2	2.58333	1	2	2	3	3
681	1	4	0	1	2	1	1	4	4	4	3	3.75	5	4	4	4	4.25	4	4	4	5	4.25	4.08333	3	2	1	2	1	3	1	1.85714	3	4	3	3	2	4	3	3	3	3	2	2	2.91667	2	4	3	3	3
682	1	4	0	2	1	2	0	3	3	2	2	2.5	2	3	3	2	2.5	2	2	2	3	2.25	2.41667	5	5	4	4	4	3	4	4.14286	3	3	3	3	2	5	3	3	3	1	3	4	3	3	3	3	4	5
683	0	4	0	4	4	3	36	5	5	4	5	4.75	5	4	4	4	4.25	5	5	3	3	4	4.33333	3	3	4	3	3	3	3	3.14286	3	4	4	2	3	3	3	3	3	4	3	4	3.25	4	5	4	5	5
684	0	1	0	4	3	5	40	3	5	4	4	4	3	4	4	3	3.5	3	3	4	3	3.25	3.58333	4	3	4	4	3	4	3	3.57143	3	3	4	2	3	4	3	4	4	4	4	3	3.41667	3	3	3	4	2
685	0	1	0	4	4	4	48	5	4	3	3	3.75	5	3	4	4	4	3	3	3	4	3.25	3.66667	2	3	2	2	2	2	3	2.28571	2	3	2	3	3	3	2	3	2	3	3	3	2.66667	2	2	2	2	3
686	0	2	0	5	3	4	40	4	4	3	3	3.5	5	4	5	4	4.5	2	2	3	3	2.5	3.5	2	3	3	3	2	3	3	2.71429	2	3	3	3	1	3	3	4	3	2	3	3	2.75	3	3	3	2	3
687	1	3	0	3	5	5	60	4	3	4	5	4	4	4	4	3	3.75	4	4	3	3	3.5	3.75	1	2	2	1	2	2	2	1.71429	3	3	2	3	2	3	3	2	3	3	4	2	2.75	3	3	3	3	3
688	1	4	0	4	3	3	24	5	5	5	5	5	4	4	4	4	4	4	5	4	4	4.25	4.41667	4	2	1	3	3	3	3	2.71429	2	3	2	2	2	3	3	2	3	2	2	2	2.33333	2	3	1	2	4
689	1	3	0	1	1	1	0	4	4	4	4	4	4	5	5	5	4.75	4	3	3	3	3.25	4	2	3	3	3	3	2	2	2.57143	3	2	3	1	1	3	3	2	2	3	2	3	2.33333	2	3	2	3	3
690	1	4	0	1	1	2	0	3	3	2	3	2.75	3	2	3	3	2.75	4	2	3	2	2.75	2.75	2	4	5	5	4	4	5	4.14286	3	3	3	3	2	3	3	3	2	3	2	3	2.75	4	4	3	4	4
691	0	4	1	4	3	3	24	4	3	3	3	3.25	5	4	4	4	4.25	5	5	4	5	4.75	4.08333	4	4	5	5	3	4	5	4.28571	4	4	3	4	4	3	4	3	3	4	4	3	3.58333	2	3	2	3	4
692	1	1	0	2	2	3	6	1	2	2	2	1.75	2	3	2	2	2.25	1	3	1	4	2.25	2.08333	4	5	5	5	4	5	4	4.57143	5	5	5	5	5	5	4	5	5	4	5	5	4.83333	5	5	5	4	5
693	1	4	0	2	4	2	12	2	2	4	3	2.75	3	3	3	3	3	3	3	5	5	4	3.25	3	3	2	3	2	2	3	2.57143	5	4	4	5	5	4	4	4	5	4	4	4	4.33333	4	4	4	4	4
694	1	3	0	2	4	2	12	3	3	4	3	3.25	4	5	4	5	4.5	4	3	4	3	3.5	3.75	3	3	3	4	3	3	3	3.14286	4	4	4	4	3	3	3	4	3	4	3	4	3.58333	3	3	2	3	3
695	0	2	1	5	5	5	100	5	4	4	4	4.25	3	3	3	3	3	3	3	4	4	3.5	3.58333	2	4	2	2	2	2	2	2.28571	2	2	3	3	3	2	3	3	1	2	3	2	2.41667	2	1	2	3	3
696	1	1	0	2	3	1	4	4	3	3	3	3.25	4	3	4	3	3.5	2	3	2	3	2.5	3.08333	1	2	3	3	2	3	1	2.14286	5	4	4	5	5	5	4	5	5	4	5	4	4.58333	4	4	5	5	4
697	0	3	0	5	3	4	40	4	2	2	3	2.75	5	4	4	4	4.25	4	3	4	3	3.5	3.5	3	3	4	4	4	4	4	3.71429	4	5	5	3	4	4	4	4	5	4	4	5	4.25	5	3	4	3	4
698	0	3	0	4	5	4	64	3	4	3	3	3.25	3	2	2	3	2.5	2	3	3	4	3	2.91667	2	2	1	2	2	2	3	2	3	3	3	3	4	3	3	3	1	3	3	4	3	3	2	3	2	3
699	1	1	0	3	2	3	9	3	2	2	2	2.25	4	3	5	4	4	2	2	2	2	2	2.75	3	4	3	4	4	5	4	3.85714	4	4	4	5	4	4	5	5	5	4	5	4	4.41667	5	5	4	4	4
700	0	1	1	4	3	3	24	2	2	3	2	2.25	5	4	3	4	4	3	3	3	4	3.25	3.16667	2	3	3	3	4	3	2	2.85714	3	4	3	3	2	5	3	3	3	4	4	3	3.33333	3	3	3	5	3
701	0	1	0	4	4	4	48	4	4	2	4	3.5	3	3	3	2	2.75	4	3	4	3	3.5	3.25	4	4	4	3	4	5	4	4	3	3	3	3	3	3	3	3	2	3	3	3	2.91667	4	3	4	4	4
702	0	2	1	3	3	2	12	4	5	5	5	4.75	4	5	3	4	4	3	3	3	3	3	3.91667	3	2	2	3	2	3	2	2.42857	2	2	2	3	2	3	3	2	2	3	2	1	2.25	4	4	3	2	2
703	1	2	0	1	1	1	0	3	3	2	1	2.25	4	3	3	4	3.5	2	2	2	1	1.75	2.5	4	4	5	4	4	5	5	4.42857	5	5	4	3	4	4	4	3	3	4	4	4	3.91667	5	5	4	5	5
704	0	1	0	5	5	5	100	4	5	3	4	4	5	5	4	5	4.75	3	5	3	5	4	4.25	2	1	2	2	2	2	2	1.85714	2	2	3	3	2	2	2	3	2	2	2	2	2.25	2	1	1	1	3
705	1	3	1	1	2	3	3	4	3	5	5	4.25	5	4	3	4	4	4	2	3	2	2.75	3.66667	3	3	4	3	4	3	4	3.42857	3	4	3	3	3	3	3	4	3	4	4	3	3.33333	3	4	4	5	4
706	0	3	0	3	3	5	30	3	3	2	3	2.75	3	3	3	3	3	2	3	2	1	2	2.58333	5	4	3	5	5	4	5	4.42857	3	3	2	2	2	3	2	3	3	2	3	4	2.66667	3	3	2	3	3
707	0	2	1	1	1	1	0	3	3	3	3	3	4	3	3	4	3.5	4	4	3	4	3.75	3.41667	3	4	4	5	5	3	3	3.85714	3	3	3	5	3	3	2	3	2	4	4	3	3.16667	2	3	3	3	3
708	0	1	1	5	5	4	80	3	4	3	3	3.25	4	5	5	5	4.75	3	3	3	4	3.25	3.75	1	3	1	1	2	2	3	1.85714	2	3	2	3	3	3	2	3	3	3	3	3	2.75	3	3	2	3	2
709	1	1	0	3	3	4	24	4	5	4	5	4.5	4	4	5	4	4.25	3	3	3	1	2.5	3.75	3	2	3	2	4	3	3	2.85714	3	3	2	2	3	3	3	3	3	4	3	2	2.83333	4	3	4	3	4
710	0	4	1	1	1	1	0	3	3	4	4	3.5	3	3	3	3	3	3	3	1	3	2.5	3	4	3	4	4	4	3	4	3.71429	3	3	3	4	4	3	4	3	4	4	3	3	3.41667	3	3	3	2	3
711	0	1	0	1	3	2	4	3	2	2	2	2.25	3	2	3	3	2.75	2	2	2	2	2	2.33333	4	3	3	4	4	3	3	3.42857	5	4	4	4	4	4	3	4	3	3	4	5	3.91667	5	4	4	4	3
712	0	2	0	3	1	3	0	4	3	4	3	3.5	3	3	3	3	3	2	5	3	4	3.5	3.33333	5	4	4	5	5	3	4	4.28571	4	3	4	3	4	3	4	3	3	4	5	3	3.58333	3	5	5	3	4
713	1	4	1	3	3	4	24	4	3	5	3	3.75	4	3	4	4	3.75	4	5	5	4	4.5	4	3	4	1	2	3	2	2	2.42857	4	4	4	4	4	5	5	3	4	3	4	4	4	4	2	4	4	4
714	0	4	0	2	2	2	4	2	2	4	3	2.75	3	3	3	3	3	3	4	5	3	3.75	3.16667	5	5	5	4	4	3	4	4.28571	5	4	5	5	4	4	4	3	4	4	4	5	4.25	3	5	4	5	3
715	0	2	1	5	5	5	100	5	5	5	4	4.75	4	4	3	5	4	4	5	5	5	4.75	4.5	4	4	3	3	3	3	4	3.42857	3	5	3	3	3	4	3	3	2	3	3	4	3.25	3	3	3	3	3
716	1	3	1	4	3	4	32	5	5	5	5	5	4	4	4	4	4	3	3	4	4	3.5	4.16667	4	3	4	5	3	5	4	4	3	3	2	1	2	3	2	3	2	3	2	3	2.41667	1	2	2	2	1
717	1	4	1	5	4	5	75	2	3	3	3	2.75	5	5	3	4	4.25	4	3	4	5	4	3.66667	3	3	3	3	3	4	3	3.14286	2	3	2	2	2	2	2	3	3	3	2	2	2.33333	2	2	2	1	2
718	0	1	1	5	4	4	60	3	4	3	3	3.25	5	5	4	5	4.75	5	3	3	4	3.75	3.91667	2	3	3	3	3	4	2	2.85714	4	4	4	4	4	3	3	4	4	4	5	4	3.91667	3	2	5	3	3
719	0	2	0	3	4	3	27	4	3	3	3	3.25	3	5	4	4	4	4	5	4	5	4.5	3.91667	1	3	2	2	2	1	3	2	3	3	2	3	3	3	2	4	2	4	4	4	3.08333	2	3	2	2	2
720	0	2	0	1	1	1	0	4	3	4	4	3.75	4	3	2	2	2.75	1	1	3	3	2	2.83333	4	3	5	4	3	4	4	3.85714	4	4	3	4	4	4	3	4	3	4	5	4	3.83333	5	4	5	4	4
721	0	4	1	2	2	2	4	3	3	3	4	3.25	3	3	3	3	3	2	3	3	3	2.75	3	4	4	5	2	4	3	4	3.71429	3	4	3	3	4	4	4	3	3	3	3	2	3.25	2	3	4	2	3
722	0	3	1	3	3	2	12	3	2	2	3	2.5	3	3	3	3	3	3	1	2	3	2.25	2.58333	4	4	5	4	5	4	3	4.14286	4	4	5	4	4	5	4	5	5	4	4	3	4.25	3	3	3	3	4
723	0	1	1	4	5	3	48	3	2	3	3	2.75	3	2	2	3	2.5	3	3	3	3	3	2.75	3	4	4	4	3	3	4	3.57143	3	3	3	3	3	3	3	3	3	3	3	3	3	5	4	4	5	5
724	0	2	1	5	5	5	100	3	4	5	4	4	3	3	3	3	3	3	3	2	2	2.5	3.16667	2	2	1	2	3	3	2	2.14286	2	1	2	2	3	2	3	3	3	3	3	2	2.41667	3	4	4	4	4
725	1	1	0	1	1	1	0	3	3	3	3	3	3	3	3	3	3	2	3	2	3	2.5	2.83333	3	4	3	3	4	4	3	3.42857	4	4	4	4	4	5	5	4	5	3	3	5	4.16667	4	3	4	4	3
726	1	1	0	2	2	1	2	2	2	3	2	2.25	3	3	2	3	2.75	3	3	4	4	3.5	2.83333	4	2	3	3	2	2	3	2.71429	3	4	4	4	3	3	3	4	4	3	4	4	3.58333	3	3	3	2	3
727	0	3	0	1	2	1	1	2	3	3	3	2.75	3	3	3	3	3	4	3	5	5	4.25	3.33333	4	4	5	5	5	4	4	4.42857	1	2	3	3	3	3	2	2	2	2	2	2	2.25	3	3	3	4	3
728	0	4	1	4	3	4	32	4	3	3	5	3.75	3	3	5	4	3.75	2	2	1	1	1.5	3	3	5	4	3	3	3	4	3.57143	5	5	5	4	3	4	3	5	5	4	3	3	4.08333	3	4	2	4	3
729	0	3	1	5	4	5	75	3	5	4	5	4.25	4	4	4	4	4	5	3	4	3	3.75	4	3	2	2	2	3	3	3	2.57143	3	3	4	3	3	3	2	3	4	3	3	3	3.08333	3	3	3	5	3
730	1	3	1	3	3	4	24	3	4	3	3	3.25	4	5	5	5	4.75	2	3	2	3	2.5	3.5	3	3	3	3	3	3	2	2.85714	3	2	3	2	2	3	3	3	2	3	1	2	2.41667	2	3	2	4	3
731	0	2	0	5	4	5	75	2	3	4	4	3.25	5	4	4	4	4.25	4	4	3	3	3.5	3.66667	3	2	1	2	2	1	2	1.85714	2	3	3	2	3	2	4	3	3	3	2	2	2.66667	2	3	2	3	2
732	1	4	1	5	3	4	40	5	5	5	5	5	5	4	3	4	4	5	4	4	5	4.5	4.5	2	3	3	2	2	3	3	2.57143	2	3	1	2	2	3	3	2	2	2	3	4	2.41667	3	4	4	3	3
733	0	3	1	2	1	3	0	3	3	3	3	3	4	4	3	4	3.75	5	4	4	4	4.25	3.66667	4	3	4	3	3	2	3	3.14286	3	4	3	4	3	4	3	4	3	4	4	4	3.58333	2	2	1	3	1
734	0	3	0	5	4	5	75	5	2	5	4	4	3	3	3	3	3	2	2	3	2	2.25	3.08333	2	2	3	2	1	1	2	1.85714	2	2	3	2	2	2	3	3	3	3	2	1	2.33333	2	3	4	3	3
735	1	3	1	5	4	4	60	3	4	3	5	3.75	3	4	3	4	3.5	2	4	2	3	2.75	3.33333	4	5	3	3	3	3	3	3.42857	4	3	4	3	4	3	3	3	5	3	2	3	3.33333	3	5	4	5	4
736	0	3	1	5	4	5	75	2	2	1	2	1.75	3	4	3	3	3.25	2	4	3	4	3.25	2.75	2	4	3	3	2	2	4	2.85714	3	4	2	3	3	3	2	4	3	4	2	4	3.08333	1	3	2	3	3
737	1	1	1	2	2	3	6	3	3	2	2	2.5	2	3	3	3	2.75	2	3	2	3	2.5	2.58333	3	3	3	4	2	4	3	3.14286	4	4	5	5	4	3	4	5	4	4	4	5	4.25	4	4	4	4	4
738	0	2	0	1	1	1	0	2	2	2	3	2.25	2	3	3	3	2.75	4	3	3	2	3	2.66667	4	3	4	4	4	3	4	3.71429	3	2	2	2	3	2	4	3	4	3	2	3	2.75	4	3	3	4	3
739	0	4	0	2	3	2	8	5	4	5	5	4.75	4	4	5	4	4.25	4	3	3	3	3.25	4.08333	2	3	1	3	2	1	2	2	3	2	3	2	3	3	2	2	2	3	3	2	2.5	3	3	2	3	3
740	0	3	1	2	3	1	4	3	3	4	2	3	3	4	3	3	3.25	1	1	2	3	1.75	2.66667	5	4	4	5	4	5	4	4.42857	3	4	4	3	4	5	5	3	4	4	4	5	4	5	4	5	5	4
741	1	2	1	2	2	2	4	3	3	5	3	3.5	4	3	4	3	3.5	3	3	5	4	3.75	3.58333	4	3	3	3	4	3	3	3.28571	3	4	4	4	4	3	4	4	5	4	3	4	3.83333	2	3	3	3	4
742	1	3	1	1	1	1	0	4	3	4	3	3.5	3	3	5	3	3.5	3	3	3	4	3.25	3.41667	3	3	3	4	3	4	4	3.42857	5	4	4	4	5	4	4	4	3	4	5	4	4.16667	3	4	2	2	2
743	1	3	0	1	1	1	0	4	3	3	3	3.25	4	4	5	4	4.25	3	4	4	4	3.75	3.75	3	2	2	2	2	3	2	2.28571	4	4	4	3	3	3	4	3	3	3	3	3	3.33333	4	3	3	2	4
744	1	4	1	1	1	1	0	3	3	3	3	3	5	4	4	4	4.25	5	4	3	3	3.75	3.66667	4	3	3	4	4	3	5	3.71429	4	5	4	4	5	5	4	3	4	4	4	5	4.25	3	3	3	4	3
745	1	4	1	2	4	2	12	3	3	3	4	3.25	4	5	5	5	4.75	3	3	4	2	3	3.66667	2	3	4	3	2	4	3	3	2	3	1	2	2	3	1	2	2	2	3	3	2.16667	4	5	2	4	4
746	0	2	0	5	5	5	100	4	3	3	4	3.5	2	4	3	2	2.75	3	4	4	4	3.75	3.33333	3	3	3	3	4	4	4	3.42857	3	4	3	3	2	2	3	3	3	3	2	3	2.83333	5	5	3	4	5
747	1	4	1	5	4	4	60	3	4	5	5	4.25	5	5	5	4	4.75	3	4	4	4	3.75	4.25	2	2	3	2	2	1	2	2	2	2	2	2	2	2	2	2	2	2	2	2	2	2	2	3	2	3
748	1	1	0	5	5	5	100	5	5	5	4	4.75	5	4	4	4	4.25	4	3	4	3	3.5	4.16667	2	1	3	3	2	2	3	2.28571	2	2	1	2	2	2	2	2	3	2	1	2	1.91667	3	3	3	2	2
749	1	2	1	4	2	4	16	1	2	2	2	1.75	2	3	3	3	2.75	3	2	2	3	2.5	2.33333	5	4	5	4	4	4	3	4.14286	5	4	4	4	4	5	3	3	4	5	4	4	4.08333	4	3	2	4	4
750	1	4	0	2	3	3	12	5	4	4	4	4.25	2	3	3	3	2.75	4	3	3	4	3.5	3.5	2	3	4	3	3	3	3	3	3	2	3	3	3	3	3	2	3	3	3	4	2.91667	4	4	4	4	4
751	1	1	0	2	3	3	12	2	3	2	3	2.5	3	3	3	3	3	3	3	3	4	3.25	2.91667	3	4	3	3	3	3	3	3.14286	3	4	4	3	4	3	4	3	4	5	5	4	3.83333	3	4	4	5	5
752	1	4	0	2	2	4	8	4	4	4	3	3.75	4	4	3	3	3.5	4	4	3	4	3.75	3.66667	3	2	2	2	2	1	3	2.14286	3	3	2	3	3	2	3	3	2	3	2	3	2.66667	3	2	2	3	2
753	0	3	0	1	1	1	0	5	4	4	5	4.5	3	3	4	3	3.25	3	4	3	3	3.25	3.66667	3	4	4	5	3	4	4	3.85714	4	3	4	5	4	3	4	4	5	5	4	5	4.16667	4	5	4	5	4
754	0	2	1	2	4	3	18	5	4	3	4	4	3	3	3	3	3	2	2	3	2	2.25	3.08333	3	4	4	3	4	3	3	3.42857	3	3	3	2	3	4	4	4	3	3	3	3	3.16667	2	3	2	2	3
755	0	1	1	5	5	5	100	2	5	4	4	3.75	4	4	3	3	3.5	3	2	3	3	2.75	3.33333	4	3	3	3	4	4	3	3.42857	3	2	4	3	4	2	3	5	3	3	3	3	3.16667	4	5	4	3	4
756	1	2	1	3	5	4	48	3	3	4	3	3.25	5	4	4	4	4.25	3	4	4	5	4	3.83333	3	2	2	3	2	3	3	2.57143	3	2	2	3	3	3	3	3	2	3	3	2	2.66667	2	3	2	4	3
757	0	1	0	5	5	5	100	4	3	4	4	3.75	4	3	3	3	3.25	4	3	3	2	3	3.33333	3	4	3	4	3	3	3	3.28571	3	2	3	4	4	4	3	3	3	3	3	2	3.08333	2	2	3	2	3
758	1	2	0	3	2	1	3	2	2	2	3	2.25	3	3	3	2	2.75	1	2	2	1	1.5	2.16667	3	3	3	3	4	4	5	3.57143	4	4	2	2	4	2	4	3	4	4	4	3	3.33333	4	4	5	4	4
759	1	4	1	3	3	1	6	3	3	3	2	2.75	3	2	2	3	2.5	3	3	3	2	2.75	2.66667	4	4	4	3	4	3	4	3.71429	3	3	2	3	3	3	2	2	3	2	3	3	2.66667	4	4	4	5	5
760	1	1	0	2	2	1	2	2	2	2	2	2	1	2	2	2	1.75	3	3	2	2	2.5	2.08333	4	5	5	5	5	4	4	4.57143	5	5	4	4	4	4	5	4	5	4	4	3	4.25	4	5	5	5	5
761	0	2	0	5	3	4	40	3	3	3	3	3	5	5	4	5	4.75	3	3	2	3	2.75	3.5	3	2	3	4	3	1	3	2.71429	2	3	4	3	2	3	2	1	2	1	2	3	2.33333	3	3	4	3	3
762	0	2	1	4	5	5	80	4	5	5	5	4.75	4	4	4	5	4.25	4	5	5	3	4.25	4.41667	1	2	2	1	2	1	2	1.57143	2	2	3	3	2	3	3	2	2	2	3	3	2.5	2	1	2	2	3
763	0	1	1	5	5	4	80	3	4	2	2	2.75	4	3	3	3	3.25	2	3	4	2	2.75	2.91667	4	3	3	4	4	3	4	3.57143	4	3	4	3	4	3	3	4	5	4	4	3	3.66667	3	3	4	4	4
764	0	2	0	2	5	2	16	3	4	3	3	3.25	3	3	2	2	2.5	2	3	2	2	2.25	2.66667	5	4	4	5	4	5	5	4.57143	4	5	5	4	5	4	3	3	5	5	4	5	4.33333	5	5	4	5	4
765	1	2	1	5	3	4	40	2	3	3	3	2.75	3	4	3	3	3.25	3	2	4	3	3	3	3	3	2	2	4	3	2	2.71429	3	2	2	2	3	3	2	2	2	2	3	3	2.41667	2	3	3	2	2
766	0	3	1	4	3	4	32	4	5	5	4	4.5	3	3	2	3	2.75	4	4	5	4	4.25	3.83333	2	3	3	3	2	3	2	2.57143	3	3	3	3	2	3	3	4	2	3	3	4	3	4	3	4	4	3
767	0	2	0	5	5	5	100	4	5	3	4	4	5	4	5	4	4.5	4	4	4	4	4	4.16667	3	3	2	2	3	3	2	2.57143	3	3	4	4	3	3	3	3	4	3	4	3	3.33333	2	2	2	1	2
768	1	3	1	1	1	2	0	3	3	2	2	2.5	2	3	2	2	2.25	3	2	3	3	2.75	2.5	4	3	3	4	2	4	4	3.42857	3	4	3	3	3	3	4	3	3	3	3	3	3.16667	3	3	3	3	5
769	1	3	1	4	3	5	40	4	5	4	4	4.25	3	4	4	4	3.75	4	5	5	4	4.5	4.16667	2	4	3	3	2	4	3	3	4	2	3	3	2	2	3	4	3	3	3	3	2.91667	3	2	3	4	3
770	1	1	1	2	2	1	2	3	4	3	3	3.25	3	3	3	3	3	3	2	2	3	2.5	2.91667	4	3	4	4	4	4	3	3.71429	4	4	5	5	4	5	5	4	5	4	4	4	4.41667	4	3	4	3	4
771	0	1	1	5	5	5	100	5	5	4	4	4.5	4	2	4	3	3.25	2	3	2	4	2.75	3.5	2	3	2	2	2	2	1	2	2	3	3	2	2	3	2	2	1	1	2	2	2.08333	2	3	3	3	2
772	0	4	1	2	1	3	0	4	2	3	3	3	3	4	5	5	4.25	2	2	2	2	2	3.08333	3	4	3	3	3	3	3	3.14286	4	4	4	3	5	3	3	3	4	5	4	3	3.75	4	3	4	3	3
773	0	2	1	3	4	4	36	3	2	3	3	2.75	4	3	4	3	3.5	4	3	3	4	3.5	3.25	3	3	3	2	3	3	4	3	3	4	4	4	4	3	4	2	3	3	2	4	3.33333	2	4	3	4	2
774	0	1	0	3	5	3	36	4	3	3	3	3.25	3	3	3	3	3	3	4	3	3	3.25	3.16667	3	3	1	2	3	3	3	2.57143	3	3	3	3	3	4	3	4	3	3	4	4	3.33333	5	5	4	3	4
775	1	3	1	4	5	5	80	5	3	4	4	4	5	5	5	5	5	3	3	5	4	3.75	4.25	1	2	2	1	2	3	1	1.71429	2	2	2	2	1	1	3	2	2	2	2	1	1.83333	2	3	1	3	1
776	1	1	1	2	2	3	6	3	2	2	3	2.5	4	3	3	3	3.25	3	3	2	2	2.5	2.75	3	3	3	2	2	4	4	3	3	3	3	3	5	4	3	4	3	3	3	4	3.41667	4	5	5	5	4
777	0	1	1	5	5	5	100	3	3	5	4	3.75	5	5	5	5	5	3	3	3	2	2.75	3.83333	3	3	3	2	2	2	2	2.42857	3	2	2	3	3	4	3	4	5	3	3	3	3.16667	4	4	4	4	2
778	0	3	0	2	1	1	0	3	3	4	3	3.25	3	3	3	3	3	3	2	3	3	2.75	3	2	2	3	2	2	3	2	2.28571	3	4	3	2	2	4	3	3	3	3	3	4	3.08333	1	2	2	3	2
779	1	1	0	2	3	2	8	3	2	3	3	2.75	3	3	3	2	2.75	2	3	2	3	2.5	2.66667	3	2	3	3	3	2	3	2.71429	5	5	5	3	4	3	5	5	5	5	5	4	4.5	4	4	3	4	4
780	1	3	0	3	3	3	18	4	3	2	3	3	3	3	3	2	2.75	3	2	3	3	2.75	2.83333	4	4	5	4	4	2	3	3.71429	4	5	5	4	3	5	5	4	5	4	5	5	4.5	2	4	4	5	4
781	1	3	0	2	2	2	4	4	4	5	4	4.25	5	4	4	5	4.5	3	3	3	3	3	3.91667	3	2	1	3	3	3	2	2.42857	3	3	3	3	3	4	3	3	3	3	2	3	3	3	2	2	4	4
782	0	1	1	3	1	3	0	5	5	3	4	4.25	3	3	2	3	2.75	2	2	1	3	2	3	4	3	3	3	3	5	4	3.57143	3	4	3	3	4	2	4	3	3	4	3	3	3.25	3	3	3	1	3
783	0	3	1	3	4	4	36	3	3	3	4	3.25	4	2	4	4	3.5	3	3	2	1	2.25	3	2	2	3	3	2	2	2	2.28571	3	3	3	3	3	2	3	2	3	2	2	3	2.66667	3	2	3	2	2
784	1	4	0	1	2	2	2	4	5	5	5	4.75	4	5	4	3	4	3	2	4	3	3	3.91667	3	3	3	2	2	1	3	2.42857	3	4	2	3	3	3	3	3	2	2	2	3	2.75	3	3	4	3	3
785	0	4	0	5	4	5	75	4	3	4	5	4	4	3	5	5	4.25	5	5	4	4	4.5	4.25	2	2	3	3	3	2	3	2.57143	3	4	4	3	3	3	2	3	3	2	3	3	3	3	4	3	3	3
786	0	1	1	4	5	4	64	3	3	3	3	3	3	3	4	4	3.5	2	2	2	3	2.25	2.91667	3	3	2	3	3	4	3	3	2	1	2	3	3	2	2	2	3	3	3	3	2.41667	3	4	4	5	4
787	0	4	0	5	4	5	75	4	5	5	4	4.5	3	4	4	4	3.75	3	2	3	3	2.75	3.66667	2	2	1	2	2	2	3	2	2	3	2	2	2	2	2	1	2	2	1	2	1.91667	2	3	4	3	2
788	0	1	0	5	5	5	100	4	4	4	4	4	4	4	4	5	4.25	2	3	4	3	3	3.75	2	1	2	3	3	2	3	2.28571	3	3	1	2	3	3	3	2	3	3	3	3	2.66667	2	2	2	2	2
789	0	2	0	4	4	2	24	2	2	3	3	2.5	3	3	2	3	2.75	3	4	4	3	3.5	2.91667	4	3	3	4	3	3	3	3.28571	3	4	3	4	3	3	4	5	4	3	5	3	3.66667	2	3	3	3	3
790	0	4	0	1	2	2	2	3	3	1	3	2.5	3	3	3	3	3	1	2	2	3	2	2.5	3	3	3	3	2	3	2	2.71429	3	4	4	3	4	4	3	3	4	3	4	3	3.5	3	3	3	4	4
791	1	3	0	3	3	5	30	4	3	3	3	3.25	3	2	3	2	2.5	3	3	5	4	3.75	3.16667	5	4	3	4	3	5	4	4	4	4	3	4	4	4	3	4	5	5	4	4	4	5	4	4	5	5
792	1	4	0	2	1	3	0	3	3	3	3	3	4	4	5	4	4.25	4	4	2	2	3	3.41667	3	3	3	3	3	3	3	3	3	4	3	3	3	3	3	3	4	3	4	3	3.25	3	2	3	3	3
793	0	2	1	5	5	4	80	4	3	3	3	3.25	2	4	3	3	3	3	2	3	3	2.75	3	3	4	4	3	3	4	3	3.42857	3	3	3	2	2	2	3	3	3	3	3	3	2.75	3	3	4	3	3
794	0	1	1	2	3	2	8	3	4	3	2	3	3	3	3	3	3	3	3	4	3	3.25	3.08333	4	4	3	3	5	4	4	3.85714	3	3	3	4	3	3	4	4	3	4	4	4	3.5	3	4	4	4	4
795	0	4	1	3	2	3	9	4	5	4	5	4.5	4	4	4	4	4	3	2	3	3	2.75	3.75	1	2	3	3	1	2	1	1.85714	3	2	1	2	1	1	2	2	2	1	2	1	1.66667	2	3	2	3	2
796	1	4	1	2	2	1	2	4	2	3	4	3.25	3	4	5	4	4	4	2	2	3	2.75	3.33333	2	2	1	3	3	3	3	2.42857	3	3	3	3	3	3	1	3	3	3	3	3	2.83333	4	4	3	3	2
797	1	1	0	3	4	3	27	2	3	2	2	2.25	3	3	3	3	3	3	3	3	2	2.75	2.66667	3	4	3	4	4	2	3	3.28571	2	2	3	3	3	2	2	2	3	2	3	1	2.33333	2	2	2	3	3
798	1	1	1	4	5	4	64	3	3	4	3	3.25	2	3	3	3	2.75	2	3	3	4	3	3	3	1	2	3	2	2	3	2.28571	3	3	2	2	3	2	3	2	2	3	1	2	2.33333	5	4	4	5	4
799	0	2	0	3	3	4	24	4	3	4	3	3.5	2	2	2	2	2	2	4	2	2	2.5	2.66667	4	4	5	5	4	5	5	4.57143	4	4	4	5	3	4	4	4	4	5	5	4	4.16667	3	3	4	3	3
800	0	2	0	1	1	1	0	2	3	3	3	2.75	2	3	3	3	2.75	3	3	3	3	3	2.83333	2	4	4	3	4	4	4	3.57143	5	5	5	3	5	4	4	4	4	5	5	3	4.33333	5	5	5	5	4
801	1	4	1	3	2	1	3	4	5	4	5	4.5	3	4	3	4	3.5	3	4	3	4	3.5	3.83333	3	2	1	2	2	2	2	2	3	4	4	4	3	4	4	3	3	3	5	3	3.58333	4	3	3	4	3
802	1	2	0	4	5	3	48	4	5	5	5	4.75	4	4	5	5	4.5	4	4	5	4	4.25	4.5	3	1	2	1	2	3	3	2.14286	3	3	2	3	2	1	2	2	2	1	2	3	2.16667	3	3	3	4	3
803	0	4	1	4	3	5	40	4	2	3	3	3	4	4	5	4	4.25	4	5	5	5	4.75	4	3	3	3	4	3	3	3	3.14286	4	3	4	3	3	3	3	4	4	4	4	5	3.66667	3	5	3	3	2
804	0	3	1	1	2	2	2	3	5	4	5	4.25	3	3	4	3	3.25	5	5	4	3	4.25	3.91667	2	2	2	2	3	1	1	1.85714	2	2	3	2	3	1	4	2	2	3	2	2	2.33333	2	3	3	3	1
805	0	3	1	4	5	4	64	5	5	4	4	4.5	4	5	5	4	4.5	5	5	5	4	4.75	4.58333	3	2	2	3	2	2	3	2.42857	1	2	2	1	2	2	3	2	2	2	1	3	1.91667	2	2	2	2	2
806	1	3	1	1	2	1	1	3	2	3	2	2.5	3	3	3	3	3	2	4	1	3	2.5	2.66667	3	3	4	4	3	4	2	3.28571	5	4	5	4	3	5	5	4	5	5	4	4	4.41667	3	4	5	5	5
807	0	4	0	4	4	4	48	4	3	5	5	4.25	4	3	5	4	4	3	3	5	3	3.5	3.91667	3	4	4	4	3	4	5	3.85714	4	5	2	4	3	3	4	4	3	4	4	4	3.66667	3	2	3	3	3
808	0	1	1	2	1	3	0	3	2	3	3	2.75	3	3	3	3	3	1	3	3	1	2	2.58333	4	5	5	5	4	3	5	4.42857	4	5	4	4	4	4	5	5	4	5	4	3	4.25	4	5	4	5	4
809	0	4	0	5	5	1	20	5	4	4	4	4.25	4	4	3	3	3.5	3	2	2	5	3	3.58333	2	2	1	2	3	2	3	2.14286	1	3	2	2	2	2	2	1	2	1	2	3	1.91667	4	3	3	3	3
810	1	4	1	1	1	2	0	3	3	3	3	3	4	4	5	4	4.25	5	4	3	4	4	3.75	4	4	5	5	4	4	5	4.42857	3	3	4	3	2	3	3	2	3	3	4	3	3	4	3	5	4	4
811	1	2	1	2	2	2	4	5	3	4	5	4.25	5	3	4	4	4	4	4	4	4	4	4.08333	3	2	3	3	3	3	3	2.85714	2	3	2	4	4	4	4	3	3	3	3	3	3.16667	3	4	3	3	4
812	1	2	1	1	3	2	4	3	2	2	3	2.5	5	3	4	4	4	3	5	4	4	4	3.5	3	3	3	3	3	3	4	3.14286	3	3	3	3	3	3	4	4	4	1	3	4	3.16667	3	3	3	3	4
813	1	2	0	3	2	1	3	2	3	2	2	2.25	2	3	2	2	2.25	2	2	1	2	1.75	2.08333	5	4	4	5	5	3	4	4.28571	4	4	4	4	5	5	5	5	3	4	5	4	4.33333	4	4	4	5	4
814	0	1	0	1	1	1	0	1	2	3	2	2	3	3	3	3	3	3	2	2	4	2.75	2.58333	5	5	4	4	5	3	5	4.42857	4	5	5	5	5	4	5	4	5	4	4	4	4.5	4	5	4	4	4
815	1	3	1	5	5	5	100	3	4	4	4	3.75	4	5	5	5	4.75	4	4	5	3	4	4.16667	3	2	3	1	3	1	2	2.14286	2	3	4	1	1	2	2	2	2	3	2	2	2.16667	2	2	2	2	2
816	1	4	1	5	4	4	60	3	2	3	4	3	3	3	4	4	3.5	5	4	2	4	3.75	3.41667	1	2	2	2	1	2	2	1.71429	2	3	3	3	2	3	1	2	2	2	2	2	2.25	3	4	3	3	3
817	1	1	0	1	4	3	9	3	3	3	3	3	2	3	2	3	2.5	2	3	3	3	2.75	2.75	3	4	3	3	4	4	3	3.42857	5	4	4	5	4	5	5	5	4	4	4	4	4.41667	4	5	5	4	5
818	0	2	1	5	5	5	100	4	3	3	3	3.25	4	5	4	5	4.5	4	3	4	3	3.5	3.75	2	2	2	3	3	3	2	2.42857	2	2	3	2	2	2	3	3	2	2	4	2	2.41667	1	2	1	2	2
819	0	2	0	3	3	3	18	3	3	3	3	3	4	2	3	4	3.25	2	3	2	3	2.5	2.91667	5	3	4	4	4	4	4	4	3	4	3	4	4	4	4	2	3	4	4	4	3.58333	3	3	3	4	5
820	1	2	0	4	2	4	16	4	4	4	4	4	5	4	4	4	4.25	4	4	4	4	4	4.08333	4	5	3	3	3	4	3	3.57143	4	3	3	3	4	4	3	2	2	5	3	3	3.25	3	3	3	2	4
821	1	1	0	3	4	3	27	5	4	3	3	3.75	3	3	4	3	3.25	3	4	3	2	3	3.33333	4	4	4	5	5	5	4	4.42857	4	4	3	3	4	4	4	5	4	5	5	5	4.16667	3	4	4	4	3
822	1	4	0	3	2	1	3	3	4	3	3	3.25	5	5	4	5	4.75	4	5	4	4	4.25	4.08333	4	3	3	3	3	2	3	3	4	3	4	4	3	4	4	5	5	3	4	4	3.91667	4	4	4	3	4
823	1	4	0	5	4	3	45	4	4	4	4	4	5	5	5	5	5	3	4	5	5	4.25	4.41667	2	3	3	3	3	2	2	2.57143	3	3	4	3	2	2	2	3	4	3	2	3	2.83333	5	5	5	3	5
824	0	1	0	2	1	2	0	2	2	2	2	2	3	2	2	3	2.5	2	1	2	2	1.75	2.08333	5	5	4	4	5	5	4	4.57143	5	5	4	4	5	4	5	4	4	4	5	4	4.41667	4	5	4	5	5
825	0	3	0	1	1	1	0	2	2	2	3	2.25	3	3	3	3	3	3	3	3	5	3.5	2.91667	3	4	4	3	3	4	4	3.57143	5	4	5	5	4	4	5	5	5	3	5	5	4.58333	3	3	3	3	3
826	0	4	0	2	2	2	4	3	3	3	2	2.75	3	3	2	3	2.75	3	3	3	2	2.75	2.75	3	3	4	3	4	2	4	3.28571	5	4	4	5	4	4	4	5	4	4	4	4	4.25	3	2	4	3	4
827	0	4	0	4	5	4	64	4	5	3	4	4	4	5	4	4	4.25	3	3	4	4	3.5	3.91667	3	2	2	1	2	2	3	2.14286	2	3	2	2	3	1	2	2	3	2	1	2	2.08333	3	3	3	2	3
828	0	1	0	1	1	1	0	4	2	2	3	2.75	3	3	3	3	3	2	3	2	3	2.5	2.75	3	3	3	4	3	4	3	3.28571	4	3	3	3	3	5	5	4	4	3	3	4	3.66667	4	3	5	3	4
829	0	1	0	4	3	3	24	3	2	1	2	2	3	2	4	3	3	3	2	3	2	2.5	2.5	4	5	4	4	4	4	5	4.28571	3	3	3	3	4	2	3	2	3	4	4	3	3.08333	2	2	2	3	2
830	0	4	0	3	3	3	18	4	4	4	5	4.25	5	5	3	4	4.25	4	4	4	4	4	4.16667	2	2	1	2	2	2	2	1.85714	3	3	3	2	3	4	3	3	4	4	3	3	3.16667	3	3	3	3	2
831	1	3	0	2	2	3	6	3	4	4	4	3.75	5	4	4	3	4	2	4	4	3	3.25	3.66667	2	3	2	2	1	2	3	2.14286	3	3	3	2	3	2	3	3	3	2	2	2	2.58333	4	3	2	4	4
832	0	2	0	2	2	3	6	3	3	2	2	2.5	3	3	4	3	3.25	2	2	2	2	2	2.58333	5	4	4	4	4	5	3	4.14286	4	4	4	4	4	5	4	5	4	5	3	5	4.25	5	5	4	5	4
833	1	1	0	4	4	3	36	4	3	3	3	3.25	3	2	2	2	2.25	4	3	3	3	3.25	2.91667	5	4	5	5	3	4	4	4.28571	4	4	5	4	5	4	4	5	5	4	4	5	4.41667	4	3	4	4	5
834	0	1	1	1	1	1	0	3	3	3	2	2.75	2	3	2	2	2.25	5	3	2	3	3.25	2.75	4	4	4	4	4	3	3	3.71429	4	5	4	4	4	5	5	4	4	5	5	3	4.33333	5	5	5	5	4
835	0	3	0	4	3	4	32	4	4	4	4	4	4	5	5	4	4.5	3	5	5	5	4.5	4.33333	4	4	3	5	4	4	4	4	3	4	3	4	4	4	4	3	4	4	4	4	3.75	4	5	4	5	4
836	1	3	0	5	5	4	80	4	5	4	5	4.5	4	5	4	3	4	4	5	4	4	4.25	4.25	3	2	4	2	3	4	3	3	2	2	3	4	3	2	2	2	2	2	3	2	2.41667	2	3	3	3	3
837	1	1	1	3	4	3	27	2	2	3	2	2.25	3	3	2	3	2.75	2	3	3	1	2.25	2.41667	2	1	2	3	2	2	2	2	3	3	3	3	3	3	3	3	5	3	3	3	3.16667	2	2	2	3	3
838	1	3	0	5	3	4	40	5	4	4	4	4.25	5	5	5	5	5	3	5	5	3	4	4.41667	3	3	3	4	3	1	2	2.71429	2	2	3	2	2	2	1	1	2	2	2	2	1.91667	2	1	3	2	3
839	1	3	1	1	2	1	1	2	3	3	1	2.25	4	4	3	3	3.5	4	5	4	3	4	3.25	3	3	3	4	2	3	3	3	4	5	4	3	2	5	3	5	3	4	5	5	4	3	3	3	4	4
840	0	1	1	4	5	5	80	4	4	5	5	4.5	5	5	4	5	4.75	5	5	4	5	4.75	4.66667	2	3	2	2	2	2	3	2.28571	2	2	1	2	3	2	3	2	2	2	2	3	2.16667	2	3	3	4	3
841	1	4	0	1	1	1	0	4	3	3	4	3.5	3	3	3	3	3	2	3	3	2	2.5	3	4	5	5	5	5	4	5	4.71429	4	4	3	3	4	3	4	4	3	4	4	4	3.66667	4	5	5	5	5
842	1	3	1	1	2	2	2	3	2	2	3	2.5	3	4	4	4	3.75	3	3	3	3	3	3.08333	2	3	3	3	3	2	3	2.71429	4	3	3	4	4	3	4	4	4	5	5	4	3.91667	3	2	2	3	3
843	0	2	1	5	4	4	60	3	3	3	3	3	4	4	3	4	3.75	2	3	4	3	3	3.25	4	3	3	2	3	5	3	3.28571	3	3	3	4	3	2	2	3	3	3	3	3	2.91667	2	3	2	3	3
844	0	3	1	3	5	3	36	3	4	3	5	3.75	3	4	3	4	3.5	5	5	4	4	4.5	3.91667	5	4	3	4	3	3	5	3.85714	3	4	4	4	4	3	4	3	4	3	4	3	3.58333	4	5	4	5	5
845	1	4	1	1	1	2	0	5	5	5	5	5	4	3	3	3	3.25	3	4	3	3	3.25	3.83333	2	2	2	3	3	1	2	2.14286	1	2	2	1	2	2	1	2	2	3	2	2	1.83333	3	3	2	3	3
846	0	4	1	3	2	5	15	3	1	4	3	2.75	2	2	2	2	2	3	1	2	2	2	2.25	3	2	3	2	3	3	3	2.71429	3	4	3	3	3	3	3	3	3	4	3	4	3.25	4	5	4	4	4
847	0	4	0	4	5	5	80	4	4	4	4	4	5	5	5	5	5	4	4	3	4	3.75	4.25	2	3	2	3	2	3	2	2.42857	2	3	2	2	2	3	2	2	2	2	2	3	2.25	3	4	3	4	2
848	0	4	0	2	2	2	4	3	2	3	3	2.75	3	3	4	3	3.25	3	3	2	2	2.5	2.83333	3	4	3	3	4	4	3	3.42857	3	3	3	4	3	3	4	4	3	3	3	3	3.25	2	2	3	2	3
849	0	1	1	5	5	5	100	4	5	5	4	4.5	3	4	4	4	3.75	5	4	3	3	3.75	4	3	3	3	3	3	4	3	3.14286	3	2	3	2	3	3	2	3	4	4	3	2	2.83333	2	3	1	1	2
850	1	2	0	4	5	2	32	3	2	2	2	2.25	4	3	4	4	3.75	3	2	2	2	2.25	2.75	3	3	4	4	4	4	3	3.57143	1	2	2	2	1	2	1	2	2	2	1	2	1.66667	4	4	3	4	3
851	1	4	0	1	1	1	0	3	2	3	3	2.75	4	2	3	3	3	3	1	2	1	1.75	2.5	3	4	5	4	3	3	4	3.71429	3	4	4	4	4	4	4	3	4	3	5	4	3.83333	4	5	4	5	5
852	0	3	1	1	1	1	0	3	4	4	4	3.75	3	3	3	3	3	2	3	3	2	2.5	3.08333	4	4	4	5	5	5	4	4.42857	4	3	4	5	5	3	4	5	4	5	5	3	4.16667	3	4	5	5	3
853	1	4	1	4	4	4	48	3	4	5	4	4	4	4	5	5	4.5	3	4	4	4	3.75	4.08333	1	2	2	2	2	3	3	2.14286	2	2	2	2	2	2	2	2	2	2	3	2	2.08333	3	4	2	2	3
854	1	1	0	1	1	2	0	2	3	3	2	2.5	3	3	3	2	2.75	4	3	3	4	3.5	2.91667	3	2	2	2	2	2	2	2.14286	4	4	5	4	3	4	5	5	4	4	4	5	4.25	2	5	3	3	4
855	1	1	1	1	1	1	0	3	1	2	3	2.25	3	2	3	2	2.5	3	3	3	4	3.25	2.66667	4	5	5	5	4	5	4	4.57143	3	2	2	3	3	4	4	3	3	3	2	3	2.91667	2	3	2	3	3
856	0	3	1	5	4	5	75	5	5	5	4	4.75	4	5	4	5	4.5	2	2	3	2	2.25	3.83333	2	2	2	2	1	3	2	2	3	3	2	3	4	3	3	4	3	3	3	3	3.08333	3	3	4	3	3
857	0	2	0	4	3	5	40	3	1	3	2	2.25	3	3	4	4	3.5	2	2	3	3	2.5	2.75	3	3	3	4	4	3	4	3.42857	3	2	1	3	3	2	2	3	4	3	3	2	2.58333	4	3	4	3	3
858	0	3	0	5	4	5	75	5	4	4	5	4.5	3	5	5	3	4	2	2	3	3	2.5	3.66667	2	3	3	2	3	1	3	2.42857	2	3	3	2	3	1	3	2	2	2	2	2	2.25	2	2	2	1	1
859	0	3	1	3	3	1	6	3	3	4	3	3.25	5	4	5	5	4.75	3	3	2	3	2.75	3.58333	4	4	5	4	5	5	4	4.42857	3	3	3	4	4	3	4	3	2	4	4	4	3.41667	4	4	4	4	4
860	1	4	0	5	4	4	60	4	4	4	5	4.25	3	4	4	4	3.75	3	4	5	5	4.25	4.08333	2	4	3	3	2	3	1	2.57143	3	1	3	3	3	3	4	1	2	2	2	3	2.5	3	3	3	4	3
861	1	3	0	1	1	2	0	3	3	5	3	3.5	3	4	3	3	3.25	3	2	3	3	2.75	3.16667	5	3	5	5	5	4	3	4.28571	5	4	5	4	4	5	5	4	4	5	4	3	4.33333	2	4	4	4	5
862	1	1	1	3	5	4	48	3	3	3	2	2.75	4	4	5	4	4.25	5	4	5	4	4.5	3.83333	4	4	5	5	3	5	5	4.42857	4	4	3	3	5	3	5	3	4	3	4	4	3.75	3	4	4	3	3
863	0	3	1	5	5	5	100	5	4	4	4	4.25	4	4	5	5	4.5	4	5	4	4	4.25	4.33333	3	2	2	2	2	2	2	2.14286	2	2	3	2	1	2	3	3	2	2	2	2	2.16667	2	3	2	3	3
864	1	1	1	5	5	4	80	5	5	4	5	4.75	3	4	3	4	3.5	5	4	4	5	4.5	4.25	4	4	3	4	3	2	5	3.57143	3	3	3	4	3	2	4	3	4	4	2	4	3.25	3	4	3	4	5
865	0	2	0	3	3	5	30	3	4	4	5	4	3	3	3	3	3	4	4	3	5	4	3.66667	2	1	3	3	4	3	4	2.85714	3	3	1	2	4	2	2	2	2	3	3	2	2.41667	3	4	1	2	4
866	0	3	1	5	5	5	100	5	4	4	5	4.5	5	5	4	5	4.75	3	5	4	4	4	4.41667	2	2	2	1	1	2	1	1.57143	2	2	3	1	1	1	2	1	2	2	2	1	1.66667	3	3	3	4	3
867	1	2	1	5	5	4	80	5	3	3	4	3.75	3	4	4	4	3.75	3	2	3	3	2.75	3.41667	1	2	1	1	2	2	3	1.71429	1	2	2	3	2	2	2	2	2	2	2	2	2	3	3	3	4	2
868	0	1	1	1	1	1	0	2	2	3	3	2.5	3	2	3	3	2.75	3	2	3	2	2.5	2.58333	3	3	3	3	2	2	3	2.71429	3	4	3	3	3	3	4	4	4	4	3	3	3.41667	4	4	4	3	4
869	0	1	1	4	5	4	64	3	3	4	4	3.5	2	3	2	2	2.25	4	3	4	5	4	3.25	3	3	4	3	3	2	3	3	4	4	4	4	4	4	4	4	5	4	3	4	4	3	1	3	2	4
870	0	3	1	2	4	4	24	4	3	4	4	3.75	4	4	5	5	4.5	4	4	4	5	4.25	4.16667	2	2	3	2	1	2	3	2.14286	2	2	1	3	2	2	3	2	2	2	2	3	2.16667	3	1	2	3	2
871	0	4	0	5	4	3	45	4	4	4	4	4	4	4	5	5	4.5	5	3	5	5	4.5	4.33333	3	3	1	2	3	2	3	2.42857	3	4	3	3	3	3	3	2	3	3	3	2	2.91667	2	3	1	3	3
872	1	3	1	2	4	3	18	4	3	3	4	3.5	4	3	3	3	3.25	3	3	3	3	3	3.25	3	3	3	4	5	3	3	3.42857	4	4	4	4	3	3	3	3	3	3	4	5	3.58333	2	3	3	3	2
873	0	1	1	5	4	5	75	3	2	3	3	2.75	4	3	3	4	3.5	3	3	2	4	3	3.08333	3	3	3	3	3	4	3	3.14286	3	3	3	3	3	4	3	4	4	3	4	3	3.33333	3	3	5	3	4
874	0	1	1	4	4	3	36	4	4	4	5	4.25	4	3	3	3	3.25	3	3	3	2	2.75	3.41667	4	3	4	3	3	4	3	3.42857	3	3	3	3	3	3	3	3	4	3	3	4	3.16667	3	3	3	3	3
875	1	2	1	1	1	1	0	3	3	3	3	3	3	3	4	3	3.25	1	2	2	3	2	2.75	4	3	3	4	4	4	3	3.57143	5	4	4	5	3	5	4	3	4	4	4	4	4.08333	4	5	4	3	4
876	0	1	0	1	2	1	1	4	4	5	3	4	4	3	3	3	3.25	3	2	2	3	2.5	3.25	4	4	3	3	2	3	3	3.14286	5	4	4	5	4	4	5	5	4	4	4	4	4.33333	3	3	3	4	4
877	0	4	0	1	1	2	0	3	3	4	3	3.25	5	3	4	4	4	4	2	4	3	3.25	3.5	2	2	3	3	3	2	2	2.42857	3	2	3	2	4	3	4	3	3	3	4	3	3.08333	4	3	2	3	5
878	0	3	0	3	3	3	18	1	3	3	3	2.5	3	4	3	3	3.25	3	1	4	3	2.75	2.83333	3	2	3	1	2	2	2	2.14286	4	4	3	3	3	3	3	2	4	3	3	3	3.16667	3	3	4	3	3
879	1	4	1	2	4	2	12	3	3	5	4	3.75	3	4	4	3	3.5	3	5	4	5	4.25	3.83333	3	2	2	3	2	2	3	2.42857	2	3	2	3	2	3	3	2	2	4	2	2	2.5	3	4	3	3	4
880	1	4	0	2	1	1	0	4	3	3	3	3.25	4	4	5	5	4.5	3	4	3	4	3.5	3.75	5	3	3	2	4	3	3	3.28571	5	4	4	5	5	5	5	4	5	4	5	5	4.66667	3	5	5	5	4
881	0	4	0	1	1	1	0	3	3	3	3	3	3	3	2	3	2.75	2	1	1	1	1.25	2.33333	4	4	4	4	3	3	4	3.71429	4	4	4	4	4	4	5	4	5	3	5	4	4.16667	3	5	3	3	4
882	1	2	1	1	1	1	0	4	4	4	3	3.75	5	3	4	4	4	3	2	2	2	2.25	3.33333	4	3	3	5	4	4	4	3.85714	4	3	4	3	3	4	3	2	4	5	4	4	3.58333	4	4	5	3	3
883	1	2	1	1	1	1	0	3	3	3	3	3	3	2	3	3	2.75	1	3	2	2	2	2.58333	4	3	5	4	4	3	3	3.71429	4	4	5	5	5	5	5	4	5	4	4	4	4.5	4	5	5	5	5
884	1	1	1	5	4	3	45	4	3	4	4	3.75	3	5	5	5	4.5	4	4	4	4	4	4.08333	4	5	4	5	4	4	4	4.28571	3	3	3	3	3	4	3	3	4	2	4	4	3.25	5	4	4	4	4
885	0	4	1	2	2	2	4	3	3	3	3	3	3	4	3	4	3.5	2	3	2	2	2.25	2.91667	3	4	4	4	2	3	3	3.28571	5	4	5	3	4	4	4	3	5	4	3	5	4.08333	4	4	5	4	5
886	1	1	1	4	3	2	16	4	3	3	2	3	4	5	4	5	4.5	3	4	3	3	3.25	3.58333	4	4	4	4	4	5	3	4	4	4	5	4	4	4	4	5	3	5	4	3	4.08333	4	5	5	4	4
887	0	2	0	1	2	2	2	3	2	2	1	2	3	3	3	3	3	2	1	3	3	2.25	2.41667	4	4	5	4	4	5	4	4.28571	4	3	4	3	4	3	4	3	3	4	4	4	3.58333	4	4	5	5	4
888	1	3	0	1	1	1	0	5	5	5	4	4.75	3	4	3	4	3.5	5	4	3	3	3.75	4	3	3	2	3	3	2	3	2.71429	3	3	2	3	3	3	3	2	3	1	2	1	2.41667	3	4	3	3	3
889	0	4	0	1	2	1	1	2	3	2	2	2.25	3	2	3	3	2.75	3	1	3	3	2.5	2.5	3	2	3	3	4	4	3	3.14286	4	3	3	3	3	3	3	2	3	3	3	2	2.91667	2	3	3	3	3
890	1	1	0	5	4	4	60	4	4	4	4	4	2	3	4	3	3	5	4	4	5	4.5	3.83333	4	2	3	4	5	3	3	3.42857	3	4	4	3	3	5	3	2	3	3	3	4	3.33333	4	3	4	3	4
891	0	3	0	1	2	1	1	3	2	2	3	2.5	4	3	4	4	3.75	2	3	4	4	3.25	3.16667	3	3	2	2	3	3	2	2.57143	4	3	4	3	3	4	3	3	3	3	3	3	3.25	4	5	4	4	4
892	1	4	0	2	1	2	0	2	3	2	3	2.5	2	3	3	2	2.5	2	1	2	3	2	2.33333	4	4	4	3	4	5	4	4	3	3	2	3	3	3	2	2	2	2	3	2	2.5	3	2	2	2	3
893	0	3	0	5	4	4	60	3	3	4	2	3	3	3	3	3	3	3	3	4	3	3.25	3.08333	2	2	2	1	2	2	1	1.71429	3	3	3	3	3	3	2	3	1	1	4	3	2.66667	2	3	2	2	3
894	0	1	0	4	2	3	12	3	3	3	4	3.25	4	5	4	5	4.5	1	2	2	3	2	3.25	5	4	3	4	5	4	5	4.28571	3	4	2	5	4	4	4	4	4	5	4	5	4	3	4	3	3	3
895	0	1	1	1	1	1	0	3	2	2	2	2.25	4	3	4	4	3.75	4	5	2	2	3.25	3.08333	4	4	4	4	5	4	4	4.14286	5	5	5	5	5	4	5	4	4	4	5	4	4.58333	4	4	5	5	5
896	1	3	0	4	4	4	48	4	5	5	4	4.5	3	4	5	4	4	4	5	5	4	4.5	4.33333	3	3	2	3	3	4	4	3.14286	2	3	2	2	3	1	2	2	3	2	3	2	2.25	3	2	4	3	2
897	0	2	0	2	2	2	4	3	2	2	3	2.5	3	4	3	3	3.25	3	1	2	2	2	2.58333	4	4	5	5	4	5	4	4.42857	3	3	3	5	2	2	3	3	3	4	4	3	3.16667	2	2	3	3	3
898	1	3	1	4	3	5	40	2	2	3	3	2.5	2	4	3	3	3	3	3	3	3	3	2.83333	3	3	1	3	3	3	3	2.71429	3	3	3	3	2	1	3	3	3	5	3	3	2.91667	3	2	2	2	3
899	0	4	0	1	1	1	0	2	2	3	2	2.25	4	3	4	3	3.5	1	4	2	1	2	2.58333	5	4	4	4	4	4	5	4.28571	4	4	5	3	4	5	3	4	3	5	4	4	4	5	4	3	2	4
900	1	3	1	5	5	5	100	5	4	4	5	4.5	4	4	5	4	4.25	4	5	5	5	4.75	4.5	3	3	3	3	2	2	3	2.71429	3	3	2	3	3	3	3	3	4	2	2	3	2.83333	2	3	3	2	2
901	1	2	0	1	3	2	4	4	3	3	2	3	4	3	4	3	3.5	4	3	4	3	3.5	3.33333	4	4	3	5	3	3	4	3.71429	4	5	4	5	3	3	4	5	4	3	4	3	3.91667	3	4	3	4	5
902	1	1	0	4	5	3	48	2	3	2	3	2.5	3	2	3	4	3	3	3	4	3	3.25	2.91667	4	4	4	3	5	3	4	3.85714	3	4	4	5	4	4	3	4	4	4	5	3	3.91667	5	4	4	5	5
903	0	4	0	5	4	3	45	4	3	4	3	3.5	4	5	5	4	4.5	3	3	3	3	3	3.66667	2	2	1	2	2	2	3	2	2	3	1	2	2	2	3	2	3	2	2	2	2.16667	2	2	3	2	2
904	0	4	1	2	1	1	0	2	3	3	3	2.75	3	4	4	4	3.75	5	4	5	5	4.75	3.75	4	4	3	3	4	5	4	3.85714	3	3	3	4	3	3	4	2	2	3	4	3	3.08333	4	2	3	3	3
905	0	3	0	1	1	1	0	4	4	4	3	3.75	4	4	3	4	3.75	4	4	4	5	4.25	3.91667	4	5	4	4	4	4	4	4.14286	3	4	4	3	4	3	2	3	3	3	5	2	3.25	3	5	5	5	5
906	0	4	1	1	2	2	2	2	1	2	2	1.75	4	3	5	3	3.75	3	3	3	3	3	2.83333	4	5	5	4	4	5	4	4.42857	4	3	3	4	4	4	4	4	4	4	4	3	3.75	4	3	5	4	4
907	0	3	1	5	4	4	60	3	2	3	3	2.75	2	3	3	3	2.75	1	2	2	3	2	2.5	4	3	4	4	4	4	3	3.71429	4	3	5	3	3	3	4	4	3	4	4	3	3.58333	3	3	3	4	3
908	0	2	0	5	5	4	80	5	5	4	4	4.5	5	4	5	5	4.75	4	4	4	5	4.25	4.5	3	3	3	4	3	3	3	3.14286	3	2	3	3	3	3	2	3	3	2	4	3	2.83333	5	5	5	3	4
909	1	2	1	1	2	2	2	3	3	2	2	2.5	2	3	3	3	2.75	2	3	3	1	2.25	2.5	3	3	3	3	3	3	2	2.85714	3	3	5	4	4	4	3	3	4	3	4	4	3.66667	4	5	5	4	4
910	1	1	1	5	5	5	100	4	4	4	4	4	5	5	4	5	4.75	5	4	4	5	4.5	4.41667	3	2	1	2	1	2	2	1.85714	2	2	2	2	2	3	2	1	2	2	3	2	2.08333	2	3	3	3	3
911	1	3	1	4	2	3	12	3	2	3	3	2.75	2	4	3	3	3	2	3	2	3	2.5	2.75	3	1	4	2	3	4	4	3	3	5	3	3	4	4	3	3	5	4	5	3	3.75	4	2	4	4	4
912	0	2	0	3	3	4	24	2	4	4	4	3.5	4	3	3	3	3.25	4	4	4	5	4.25	3.66667	4	3	4	4	5	4	4	4	3	4	4	3	3	3	4	4	4	3	4	3	3.5	4	3	5	5	4
913	0	1	0	4	5	3	48	3	3	4	3	3.25	5	5	4	5	4.75	3	3	2	2	2.5	3.5	3	4	4	3	2	3	4	3.28571	2	3	2	2	2	3	2	2	3	2	3	2	2.33333	3	4	4	3	4
914	0	4	0	3	4	3	27	3	4	2	4	3.25	5	5	4	5	4.75	3	3	3	3	3	3.66667	4	4	4	5	4	4	4	4.14286	3	4	4	3	2	3	3	3	3	3	3	3	3.08333	5	5	5	4	4
915	1	1	1	3	4	3	27	2	2	2	2	2	3	4	3	3	3.25	2	2	3	4	2.75	2.66667	4	5	5	4	4	4	4	4.28571	4	4	4	3	3	3	3	4	5	4	5	5	3.91667	4	4	5	4	5
916	0	4	0	2	1	1	0	3	4	4	3	3.5	3	3	4	4	3.5	4	4	4	4	4	3.66667	4	5	4	4	4	4	4	4.14286	4	4	5	4	5	4	5	4	4	4	5	4	4.33333	5	5	4	5	5
917	0	1	1	5	5	3	60	3	5	3	3	3.5	3	4	2	3	3	3	3	3	2	2.75	3.08333	2	3	2	3	3	3	2	2.57143	3	1	3	2	2	3	2	1	3	2	2	2	2.16667	3	3	2	3	2
918	0	3	0	1	1	1	0	2	3	3	3	2.75	3	4	2	3	3	1	3	2	2	2	2.58333	3	4	3	5	4	3	5	3.85714	3	2	2	2	4	2	3	3	3	3	3	2	2.66667	3	3	3	4	3
919	1	2	0	5	4	5	75	3	2	3	4	3	5	3	4	4	4	3	3	3	3	3	3.33333	2	3	2	3	2	3	2	2.42857	3	3	2	2	1	2	3	3	3	3	3	2	2.5	3	3	3	3	3
920	1	3	1	1	1	2	0	4	3	4	5	4	3	3	3	3	3	4	3	3	3	3.25	3.41667	2	3	2	4	4	4	4	3.28571	3	4	3	3	5	3	4	4	3	3	4	5	3.66667	5	4	3	3	5
921	1	1	0	5	5	4	80	4	5	4	5	4.5	3	4	4	4	3.75	4	4	5	5	4.5	4.25	3	2	2	2	3	3	2	2.42857	3	2	4	2	1	3	2	2	2	3	2	3	2.41667	4	5	4	5	5
922	1	1	1	1	2	4	4	2	3	3	3	2.75	3	2	4	3	3	3	3	3	3	3	2.91667	4	5	3	4	5	4	4	4.14286	4	5	3	4	2	4	4	4	4	5	3	4	3.83333	5	5	5	4	4
923	0	2	1	4	4	3	36	3	4	3	5	3.75	3	3	3	3	3	4	3	4	2	3.25	3.33333	4	4	3	3	4	4	4	3.71429	3	4	4	4	4	4	5	4	4	4	3	4	3.91667	4	3	3	3	4
924	1	4	1	1	2	1	1	4	3	4	4	3.75	4	5	4	3	4	4	3	4	4	3.75	3.83333	2	2	2	3	2	3	2	2.28571	1	3	2	3	2	3	2	3	3	3	3	3	2.58333	4	4	5	5	5
925	0	4	1	4	5	5	80	5	5	5	4	4.75	5	5	5	4	4.75	5	4	4	5	4.5	4.66667	3	1	2	2	2	3	2	2.14286	3	2	3	1	2	2	2	2	1	1	2	1	1.83333	2	2	2	2	3
926	0	3	0	2	1	2	0	3	3	4	3	3.25	3	3	3	2	2.75	2	2	2	3	2.25	2.75	5	3	3	4	5	4	4	4	4	4	4	3	3	4	5	4	5	5	4	4	4.08333	5	4	3	4	5
927	1	2	1	3	3	4	24	3	3	2	3	2.75	3	4	4	5	4	2	3	3	3	2.75	3.16667	4	3	4	4	4	4	3	3.71429	3	5	3	4	3	4	3	3	4	2	4	5	3.58333	4	5	4	5	4
928	0	3	1	3	3	3	18	3	3	4	3	3.25	4	4	3	3	3.5	3	5	5	5	4.5	3.75	4	4	3	4	3	4	4	3.71429	4	4	5	4	4	3	4	5	4	3	5	4	4.08333	3	3	2	3	2
929	0	4	0	5	3	5	50	5	4	4	5	4.5	4	3	5	5	4.25	4	4	5	5	4.5	4.41667	2	3	1	1	2	2	3	2	2	2	1	2	1	2	2	2	2	2	2	1	1.75	1	3	3	3	2
930	0	4	0	4	5	3	48	3	3	2	3	2.75	4	3	5	4	4	3	3	3	3	3	3.25	3	3	3	1	2	2	3	2.42857	3	2	2	2	3	2	3	2	2	1	2	2	2.16667	2	4	3	2	3
931	1	1	0	5	5	4	80	4	4	5	5	4.5	5	5	4	4	4.5	4	4	4	4	4	4.33333	2	3	3	2	2	3	2	2.42857	3	3	4	4	3	4	3	4	3	5	4	3	3.58333	3	2	2	3	3
932	1	4	1	4	3	5	40	5	4	5	5	4.75	3	5	5	4	4.25	4	5	5	5	4.75	4.58333	3	3	1	2	2	2	2	2.14286	2	3	3	3	3	3	2	3	2	3	3	3	2.75	1	2	1	2	2
933	1	3	1	2	4	4	24	4	5	3	4	4	5	4	5	4	4.5	3	2	2	3	2.5	3.66667	3	1	3	2	3	2	3	2.42857	3	3	3	3	5	4	3	4	2	4	3	3	3.33333	3	3	3	4	3
934	0	1	0	5	5	4	80	5	5	4	5	4.75	4	4	4	3	3.75	2	5	4	4	3.75	4.08333	2	2	2	2	1	3	1	1.85714	3	3	4	4	2	3	3	3	2	1	4	2	2.83333	2	2	2	2	2
935	1	4	1	1	1	1	0	5	4	5	4	4.5	3	3	3	2	2.75	4	4	4	4	4	3.75	3	2	3	2	3	3	3	2.71429	4	2	4	3	4	3	3	3	2	3	3	2	3	4	3	3	3	4
936	0	1	0	4	3	4	32	2	3	4	3	3	4	4	4	4	4	4	3	5	5	4.25	3.75	3	3	4	4	2	4	3	3.28571	5	4	3	4	4	5	4	4	4	3	4	4	4	4	3	4	3	4
937	0	2	0	5	4	4	60	3	3	3	4	3.25	3	2	3	3	2.75	3	3	2	1	2.25	2.75	3	3	3	3	3	3	2	2.85714	2	2	2	3	2	2	2	3	2	3	3	1	2.25	3	2	4	3	3
938	0	2	0	4	4	5	60	4	3	3	3	3.25	3	3	4	3	3.25	1	2	2	2	1.75	2.75	2	2	3	2	2	1	3	2.14286	2	3	2	2	3	2	2	2	2	2	1	2	2.08333	3	2	3	1	2
939	0	4	1	2	2	2	4	2	2	3	2	2.25	4	3	3	3	3.25	2	3	3	4	3	2.83333	3	2	2	2	2	2	3	2.28571	3	5	3	3	4	3	5	4	2	3	4	3	3.5	2	3	3	2	2
940	1	2	0	5	5	5	100	3	3	3	4	3.25	5	5	5	5	5	4	4	4	4	4	4.08333	2	2	2	2	2	1	2	1.85714	2	2	3	2	1	2	2	1	3	2	2	2	2	3	3	2	3	3
941	0	3	1	3	4	5	45	5	5	5	5	5	4	4	5	4	4.25	5	4	5	4	4.5	4.58333	2	2	1	2	2	2	3	2	3	4	1	2	3	2	3	3	3	4	2	4	2.83333	2	3	1	3	3
942	0	1	0	2	3	3	12	3	2	4	3	3	2	3	3	3	2.75	2	3	2	3	2.5	2.75	4	4	4	3	4	4	5	4	4	5	4	4	5	3	4	4	5	4	4	4	4.16667	3	3	3	4	4
943	1	4	1	2	1	2	0	3	4	4	4	3.75	3	3	3	3	3	3	3	3	4	3.25	3.33333	5	4	3	5	4	5	4	4.28571	4	4	4	4	4	5	5	5	5	5	5	4	4.5	4	5	4	4	4
944	0	4	0	2	2	3	6	3	3	4	4	3.5	4	4	4	4	4	3	3	4	3	3.25	3.58333	3	2	3	2	1	2	3	2.28571	2	3	3	3	1	2	3	3	3	2	3	2	2.5	3	3	2	3	3
945	1	1	0	1	3	2	4	2	4	3	4	3.25	3	3	3	3	3	1	2	2	1	1.5	2.58333	2	3	3	3	2	2	2	2.42857	3	2	3	2	3	3	3	2	4	2	3	3	2.75	3	3	3	2	2
946	1	3	1	2	4	5	30	4	3	3	2	3	3	3	3	3	3	3	4	3	4	3.5	3.16667	2	2	3	1	3	2	4	2.42857	3	3	2	2	2	2	3	3	3	3	2	3	2.58333	2	3	2	3	3
947	0	2	0	3	4	2	18	4	3	3	3	3.25	4	4	3	4	3.75	1	2	1	2	1.5	2.83333	3	3	3	2	4	3	3	3	4	4	3	5	4	2	3	4	3	3	5	4	3.66667	4	5	4	4	4
948	1	3	1	4	4	3	36	2	4	3	4	3.25	4	5	4	5	4.5	3	4	5	4	4	3.91667	4	4	3	5	4	4	4	4	3	3	3	3	3	3	3	4	3	4	4	4	3.33333	4	4	4	3	5
949	1	3	0	5	4	3	45	2	3	3	2	2.5	3	3	3	3	3	3	4	3	3	3.25	2.91667	3	4	3	4	3	3	3	3.28571	5	3	4	3	3	3	4	5	4	4	5	4	3.91667	2	3	3	3	3
950	1	2	0	1	2	1	1	2	1	3	2	2	2	2	2	2	2	3	3	4	3	3.25	2.41667	4	4	4	5	4	4	4	4.14286	4	4	5	5	4	4	5	4	5	4	3	5	4.33333	5	4	5	5	5
951	1	3	1	5	5	5	100	5	5	5	5	5	4	5	5	5	4.75	5	4	5	3	4.25	4.66667	2	2	2	3	2	2	3	2.28571	3	3	2	2	3	2	3	3	1	3	2	2	2.41667	3	3	2	1	3
952	0	2	0	5	5	5	100	3	3	3	2	2.75	4	4	5	4	4.25	3	3	2	2	2.5	3.16667	3	3	3	3	3	4	2	3	2	2	3	2	3	2	3	3	1	3	2	2	2.33333	2	2	3	3	3
953	1	1	0	5	3	4	40	2	3	3	4	3	3	3	3	3	3	2	2	3	1	2	2.66667	5	5	5	4	3	4	4	4.28571	4	5	4	4	4	4	4	3	4	5	3	3	3.91667	4	4	5	4	5
954	1	1	0	2	2	1	2	2	2	2	2	2	2	3	3	3	2.75	2	3	4	4	3.25	2.66667	4	3	5	4	4	4	5	4.14286	5	5	4	4	5	5	5	5	4	5	5	5	4.75	5	5	5	5	5
955	0	2	0	5	5	5	100	5	4	4	5	4.5	5	5	4	4	4.5	4	5	3	3	3.75	4.25	1	1	1	1	1	2	2	1.28571	3	2	2	2	2	2	1	3	2	3	3	3	2.33333	2	1	2	1	4
956	0	2	0	2	3	4	16	4	4	5	5	4.5	3	4	4	4	3.75	3	4	4	5	4	4.08333	3	3	3	3	3	2	2	2.71429	2	1	2	2	1	2	2	2	2	2	2	1	1.75	2	2	2	3	3
957	1	3	0	2	2	1	2	3	2	4	2	2.75	3	2	3	2	2.5	2	3	3	3	2.75	2.66667	5	4	3	5	3	3	4	3.85714	5	5	4	4	5	4	5	4	4	4	4	5	4.41667	4	4	4	4	5
958	1	1	0	3	3	3	18	2	2	3	2	2.25	2	2	3	3	2.5	2	3	1	2	2	2.25	5	4	5	5	5	4	5	4.71429	4	5	5	5	3	5	5	3	4	4	4	3	4.16667	4	4	4	5	4
959	1	3	0	5	4	5	75	4	3	4	4	3.75	4	5	5	5	4.75	5	4	5	4	4.5	4.33333	2	2	2	1	1	2	1	1.57143	2	1	2	3	3	2	3	1	2	1	3	2	2.08333	3	1	3	3	3
960	1	3	1	2	2	2	4	4	5	5	5	4.75	4	3	5	4	4	4	4	3	5	4	4.25	4	2	1	3	2	3	3	2.57143	4	3	3	3	4	3	4	4	3	5	3	3	3.5	2	2	3	2	2
961	0	2	1	5	4	5	75	5	4	4	5	4.5	3	3	4	3	3.25	2	3	4	3	3	3.58333	3	3	3	2	3	2	2	2.57143	3	3	2	2	2	3	3	2	3	3	2	3	2.58333	4	4	2	3	3
962	0	2	0	1	2	1	1	3	3	3	2	2.75	4	2	2	2	2.5	3	2	3	3	2.75	2.66667	5	5	4	4	5	5	4	4.57143	3	3	3	3	3	5	3	3	4	3	3	4	3.33333	4	5	4	5	5
963	0	2	0	2	2	2	4	4	4	4	3	3.75	4	4	4	4	4	4	4	4	4	4	3.91667	2	4	3	5	4	4	5	3.85714	3	3	2	3	4	3	4	3	3	3	4	2	3.08333	3	2	4	3	3
964	0	1	1	1	1	1	0	2	1	3	2	2	3	3	3	3	3	2	3	3	3	2.75	2.58333	3	3	4	3	3	5	5	3.71429	5	4	5	5	4	4	4	4	4	5	5	4	4.41667	4	5	5	5	5
965	1	4	0	2	2	4	8	3	3	4	3	3.25	5	5	5	5	5	4	5	5	4	4.5	4.25	4	2	3	3	3	2	3	2.85714	2	2	3	3	3	2	3	2	2	3	2	3	2.5	2	3	1	4	3
966	0	2	0	4	3	4	32	4	5	5	5	4.75	4	3	5	4	4	4	5	3	4	4	4.25	4	4	4	4	3	4	4	3.85714	2	3	3	3	2	2	2	3	4	3	2	4	2.75	2	3	3	3	3
967	0	1	1	5	5	5	100	2	4	3	4	3.25	4	5	4	4	4.25	4	5	5	4	4.5	4	1	2	2	2	2	3	3	2.14286	1	2	2	2	2	1	2	1	2	1	2	3	1.75	3	3	3	3	3
968	1	3	0	2	2	1	2	5	3	4	3	3.75	2	3	2	3	2.5	3	3	2	3	2.75	3	5	5	4	4	4	5	4	4.42857	3	3	4	4	4	3	3	4	4	3	3	5	3.58333	3	5	4	4	4
969	1	4	0	1	1	1	0	4	5	4	5	4.5	2	1	3	1	1.75	2	1	2	3	2	2.75	2	2	3	2	1	2	2	2	3	1	2	3	3	2	3	2	2	2	2	3	2.33333	2	3	4	3	3
970	0	1	0	5	5	5	100	4	4	3	4	3.75	2	3	3	3	2.75	3	4	4	3	3.5	3.33333	2	2	3	3	3	3	2	2.57143	4	4	4	4	4	5	4	4	4	4	4	5	4.16667	2	3	3	3	2
971	1	1	0	4	5	4	64	3	3	3	3	3	4	3	4	5	4	3	4	3	4	3.5	3.5	3	4	3	4	3	3	4	3.42857	3	4	3	4	4	3	3	4	4	3	3	4	3.5	4	4	3	5	4
972	0	1	0	3	3	4	24	3	3	3	3	3	3	5	4	4	4	4	4	4	3	3.75	3.58333	4	3	3	3	4	3	3	3.28571	4	5	4	3	4	5	4	3	4	5	5	4	4.16667	3	3	3	3	3
973	0	2	0	2	1	3	0	2	1	2	2	1.75	3	4	3	2	3	3	3	3	3	3	2.58333	5	5	5	5	5	4	5	4.85714	5	4	3	4	4	5	4	5	4	4	4	4	4.16667	4	3	4	5	4
974	0	4	1	1	3	4	8	5	5	5	4	4.75	4	3	2	2	2.75	4	4	4	3	3.75	3.75	3	3	3	2	1	2	3	2.42857	3	3	2	3	2	3	2	4	3	2	2	2	2.58333	3	2	3	3	3
975	1	4	1	3	2	2	6	4	4	5	5	4.5	4	5	5	4	4.5	3	4	5	4	4	4.33333	3	3	3	2	1	2	2	2.28571	2	3	2	2	2	3	3	2	3	2	3	3	2.5	2	1	2	3	1
976	0	4	0	1	2	1	1	4	4	4	4	4	3	3	3	2	2.75	1	3	3	3	2.5	3.08333	3	4	4	4	4	4	5	4	3	4	3	4	4	3	3	3	4	3	3	4	3.41667	5	5	5	5	5
977	0	1	0	2	4	3	18	5	3	5	4	4.25	3	3	4	3	3.25	3	1	2	3	2.25	3.25	4	4	4	5	4	4	4	4.14286	4	3	4	4	3	4	5	4	4	4	5	4	4	4	4	4	5	3
978	1	3	1	1	1	1	0	3	3	4	3	3.25	4	4	4	4	4	3	3	3	4	3.25	3.5	2	3	2	2	3	2	2	2.28571	3	2	4	2	3	2	3	3	4	3	3	3	2.91667	1	3	1	2	3
979	1	3	1	2	4	2	12	2	2	3	2	2.25	4	3	3	3	3.25	4	3	4	3	3.5	3	4	4	3	3	3	3	2	3.14286	4	4	5	4	5	3	4	4	3	4	4	4	4	5	3	4	4	4
980	1	4	1	3	1	2	0	4	5	4	5	4.5	4	3	4	3	3.5	2	3	3	2	2.5	3.5	3	3	1	1	2	2	2	2	2	2	4	3	3	3	2	3	3	3	3	3	2.83333	3	2	2	3	3
981	1	1	1	2	2	2	4	3	2	4	2	2.75	4	4	3	3	3.5	3	3	3	2	2.75	3	5	5	5	5	5	4	5	4.85714	4	5	5	5	4	4	4	4	4	4	5	4	4.33333	4	5	4	4	5
982	1	3	0	3	3	1	6	2	2	3	2	2.25	3	5	3	4	3.75	3	3	3	3	3	3	4	5	4	4	3	5	4	4.14286	3	4	3	3	3	3	3	5	3	4	4	3	3.41667	3	3	3	3	3
983	1	3	0	3	2	3	9	2	4	3	4	3.25	4	4	3	3	3.5	4	4	3	4	3.75	3.5	3	4	3	3	3	1	3	2.85714	3	2	3	3	2	2	2	3	2	2	2	2	2.33333	3	3	3	4	3
984	1	3	0	1	3	1	2	3	2	3	3	2.75	2	3	3	3	2.75	3	3	4	4	3.5	3	4	4	4	4	5	4	5	4.28571	3	5	4	4	4	3	5	3	4	4	4	3	3.83333	3	3	3	4	4
985	1	2	0	4	2	5	20	3	3	4	4	3.5	3	3	4	3	3.25	3	4	3	3	3.25	3.33333	2	3	2	3	4	2	3	2.71429	5	4	5	4	4	4	3	5	4	4	4	4	4.16667	2	2	3	3	3
986	1	2	1	5	3	5	50	5	5	5	4	4.75	4	4	4	4	4	3	5	3	5	4	4.25	3	3	2	1	3	2	1	2.14286	3	3	3	3	4	4	4	4	3	4	4	3	3.5	2	3	2	2	3
987	1	1	0	5	4	3	45	4	4	2	3	3.25	5	4	4	5	4.5	4	3	4	4	3.75	3.83333	4	4	3	2	4	3	3	3.28571	5	3	4	4	3	4	4	4	3	3	3	4	3.66667	4	4	3	3	2
988	0	1	0	4	1	5	0	2	3	2	2	2.25	3	3	3	3	3	2	3	2	2	2.25	2.5	4	5	3	4	4	5	4	4.14286	4	4	5	5	3	5	5	4	4	5	4	5	4.41667	3	4	3	3	4
989	0	1	1	4	5	4	64	3	3	3	2	2.75	5	5	5	4	4.75	4	3	3	3	3.25	3.58333	3	3	3	3	2	3	2	2.71429	3	3	3	2	2	3	3	3	2	4	3	3	2.83333	1	3	3	4	3
990	1	1	0	1	1	1	0	3	2	2	3	2.5	3	2	3	3	2.75	2	3	2	1	2	2.41667	5	5	4	4	3	4	4	4.14286	4	4	5	4	5	4	4	4	5	4	4	5	4.33333	4	4	4	3	4
991	0	2	0	2	2	1	2	4	4	3	3	3.5	3	3	3	3	3	4	4	2	3	3.25	3.25	4	4	5	5	5	5	5	4.71429	5	5	4	5	4	5	5	3	4	5	4	5	4.5	5	5	4	4	4
992	1	4	0	3	2	1	3	3	3	2	2	2.5	3	4	3	3	3.25	3	3	3	1	2.5	2.75	4	4	4	4	4	4	3	3.85714	3	4	4	4	3	3	4	4	5	4	4	3	3.75	3	3	3	4	4
993	1	4	0	3	3	4	24	4	3	5	5	4.25	4	4	3	3	3.5	4	4	4	5	4.25	4	3	3	2	3	2	3	3	2.71429	3	3	2	2	2	2	2	3	3	3	3	2	2.5	3	3	2	3	3
994	1	3	1	3	4	3	27	4	4	5	5	4.5	3	4	5	5	4.25	3	3	4	3	3.25	4	3	2	2	3	2	2	2	2.28571	4	5	3	4	3	3	3	5	3	3	3	4	3.58333	3	4	3	4	5
995	1	3	1	5	4	5	75	3	5	3	5	4	4	4	5	4	4.25	2	1	3	1	1.75	3.33333	1	2	2	2	2	2	1	1.71429	2	1	1	3	2	1	1	2	2	2	2	2	1.75	2	3	3	3	2
996	1	4	0	1	1	2	0	1	2	3	2	2	2	3	3	3	2.75	2	3	3	2	2.5	2.41667	3	3	3	2	2	3	3	2.71429	3	3	4	4	5	3	3	4	3	4	4	4	3.66667	3	3	4	4	4
997	0	1	1	4	5	4	64	5	5	5	5	5	3	3	3	2	2.75	2	4	4	3	3.25	3.66667	4	5	5	5	4	5	4	4.57143	4	4	2	4	3	4	3	4	4	4	4	5	3.75	3	3	4	5	4
998	0	1	1	5	5	5	100	2	3	3	3	2.75	4	3	3	3	3.25	3	3	4	3	3.25	3.08333	3	3	3	3	3	2	3	2.85714	3	3	3	3	3	3	3	5	5	4	3	3	3.41667	3	4	4	3	5
999	1	3	1	2	2	1	2	3	3	4	4	3.5	4	5	4	4	4.25	5	4	4	3	4	3.91667	3	3	1	2	3	3	3	2.57143	3	4	2	1	3	3	3	3	3	3	1	3	2.66667	3	3	4	4	3
1000	1	4	0	2	1	1	0	3	3	3	1	2.5	3	3	2	3	2.75	3	4	3	3	3.25	2.83333	1	3	2	3	3	1	2	2.14286	2	3	2	2	2	3	3	2	3	3	2	3	2.5	3	3	2	3	3
1001	0	2	1	1	3	2	4	3	3	2	3	2.75	3	4	3	4	3.5	2	3	3	2	2.5	2.91667	4	4	4	5	4	4	4	4.14286	3	4	4	5	4	4	3	5	5	5	5	4	4.25	5	5	4	5	4
1002	0	1	0	1	1	1	0	4	4	4	4	4	4	3	3	3	3.25	3	1	2	3	2.25	3.16667	5	3	3	3	3	3	3	3.28571	4	5	5	4	4	5	4	4	4	5	4	4	4.33333	5	5	5	5	5
1003	0	2	0	4	3	5	40	2	3	3	3	2.75	3	4	3	3	3.25	3	2	3	3	2.75	2.91667	3	2	3	3	3	3	3	2.85714	3	3	3	4	4	3	4	4	5	4	4	5	3.83333	4	4	5	4	5
1004	1	3	1	5	5	5	100	4	4	4	5	4.25	4	3	4	4	3.75	5	4	5	4	4.5	4.16667	4	3	3	4	4	3	4	3.57143	2	2	2	2	2	2	1	2	2	3	2	3	2.08333	3	3	2	3	2
1005	1	4	0	4	4	4	48	5	4	5	4	4.5	5	4	3	4	4	5	3	5	4	4.25	4.25	2	2	2	2	2	3	3	2.28571	3	4	3	3	2	2	1	3	3	3	3	3	2.75	2	3	3	2	2
1006	1	4	0	3	1	3	0	3	4	5	4	4	4	4	3	5	4	5	5	3	4	4.25	4.08333	3	2	3	3	2	2	3	2.57143	4	4	3	2	3	3	4	3	3	2	4	3	3.16667	2	3	1	3	3
1007	0	3	0	3	3	1	6	5	4	5	4	4.5	5	4	4	4	4.25	2	2	2	2	2	3.58333	2	3	3	3	3	2	3	2.71429	2	2	3	3	3	3	1	3	2	3	1	2	2.33333	2	4	3	4	5
1008	0	4	1	2	3	1	4	3	3	2	2	2.5	2	3	3	3	2.75	3	3	2	3	2.75	2.66667	4	3	4	3	3	2	3	3.14286	3	3	3	4	3	3	2	5	4	4	2	3	3.25	2	2	2	2	2
1009	1	4	0	3	4	4	36	2	2	3	2	2.25	3	3	4	4	3.5	5	3	3	3	3.5	3.08333	4	4	4	4	4	5	5	4.28571	4	3	2	3	4	3	3	3	3	3	3	3	3.08333	4	4	5	3	5
1010	0	2	0	5	5	4	80	3	4	3	4	3.5	4	5	5	5	4.75	4	4	4	4	4	4.08333	2	2	2	3	3	1	3	2.28571	2	3	2	3	1	2	2	2	3	2	2	3	2.25	2	2	3	2	1
1011	0	1	0	5	5	5	100	2	3	3	2	2.5	4	4	3	4	3.75	4	5	4	4	4.25	3.5	4	5	4	4	3	4	4	4	2	2	2	2	2	2	3	2	2	2	2	1	2	2	2	2	2	2
1012	1	3	0	2	1	2	0	2	2	3	3	2.5	2	2	3	3	2.5	2	1	2	2	1.75	2.25	4	4	5	4	3	3	4	3.85714	3	3	4	5	3	3	4	4	3	4	5	4	3.75	3	4	3	5	2
1013	0	2	1	5	5	5	100	4	4	5	4	4.25	5	5	4	5	4.75	3	4	3	4	3.5	4.16667	2	1	2	2	1	2	2	1.71429	3	2	2	2	2	2	2	2	3	2	1	2	2.08333	2	1	3	2	2
1014	0	3	0	5	5	2	40	5	4	3	4	4	5	5	3	5	4.5	4	5	3	4	4	4.16667	3	3	3	3	3	3	2	2.85714	4	3	4	3	3	4	3	3	3	4	3	5	3.5	4	4	3	2	4
1015	0	2	1	5	5	5	100	4	4	4	5	4.25	4	3	5	4	4	3	3	3	2	2.75	3.66667	2	3	3	2	2	2	2	2.28571	2	2	3	2	3	2	2	2	2	3	2	2	2.25	3	3	3	2	2
1016	0	4	1	2	3	4	16	3	3	2	3	2.75	3	3	2	2	2.5	3	3	3	3	3	2.75	4	2	2	2	4	3	2	2.71429	4	3	4	4	3	4	3	3	3	4	2	4	3.41667	3	4	3	4	5
1017	1	2	1	3	3	1	6	5	5	5	5	5	2	3	3	2	2.5	4	4	4	4	4	3.83333	3	4	3	3	4	5	4	3.71429	4	4	3	5	5	5	4	5	4	3	4	4	4.16667	4	4	4	5	4
1018	0	3	0	3	3	3	18	1	3	2	3	2.25	4	4	4	4	4	4	4	4	4	4	3.41667	4	4	4	4	4	4	4	4	4	5	4	5	4	5	5	5	5	4	4	4	4.5	3	4	4	4	4
1019	1	3	0	5	5	4	80	4	5	4	3	4	4	5	5	4	4.5	5	5	4	4	4.5	4.33333	3	3	3	3	3	3	3	3	3	4	3	4	3	3	3	4	3	4	3	4	3.41667	2	3	3	2	1
1020	1	4	1	2	4	3	18	3	4	3	3	3.25	4	4	3	3	3.5	3	3	2	3	2.75	3.16667	4	4	4	4	4	5	5	4.28571	3	3	3	2	3	2	4	2	3	2	3	3	2.75	4	4	5	5	5
1021	0	4	0	3	2	2	6	4	3	2	3	3	3	3	3	3	3	3	1	3	3	2.5	2.83333	2	3	2	3	2	3	2	2.42857	2	3	3	2	2	2	3	4	2	3	3	3	2.66667	3	3	4	3	3
1022	1	2	0	2	3	4	16	3	5	3	4	3.75	3	4	3	3	3.25	4	3	3	5	3.75	3.58333	3	3	4	3	3	5	5	3.71429	5	4	4	4	4	4	4	5	4	4	5	5	4.33333	3	2	3	2	4
1023	0	3	0	3	3	2	12	1	2	2	2	1.75	2	3	2	2	2.25	2	2	3	2	2.25	2.08333	4	4	4	5	4	5	5	4.42857	5	5	5	4	4	4	5	5	4	4	5	5	4.58333	4	4	4	4	5
1024	1	4	1	1	1	1	0	2	4	3	3	3	2	3	3	2	2.5	3	2	1	3	2.25	2.58333	5	4	4	4	5	5	5	4.57143	4	5	5	5	4	4	4	4	4	4	5	5	4.41667	3	4	5	4	4
1025	1	4	1	4	5	5	80	5	5	5	5	5	4	4	4	5	4.25	4	4	5	4	4.25	4.5	2	2	2	1	3	3	2	2.14286	3	2	2	1	2	3	2	2	2	3	2	2	2.16667	2	2	2	3	2
1026	1	1	1	2	2	1	2	4	4	4	3	3.75	3	3	3	4	3.25	3	4	4	4	3.75	3.58333	4	4	4	4	3	5	5	4.14286	3	3	3	3	3	3	3	3	3	3	2	3	2.91667	4	4	4	4	4
1027	0	3	0	5	2	4	20	5	4	4	3	4	3	3	3	3	3	1	3	4	3	2.75	3.25	3	3	3	2	3	3	2	2.71429	3	2	3	2	2	3	1	2	3	1	1	4	2.25	2	3	1	2	3
1028	0	2	0	2	1	1	0	3	3	3	4	3.25	3	2	3	3	2.75	3	1	3	3	2.5	2.83333	4	3	3	2	3	3	3	3	4	4	3	3	4	4	5	4	4	3	3	3	3.66667	3	4	4	3	3
1029	1	1	0	2	2	2	4	3	3	3	3	3	3	3	3	3	3	2	2	2	1	1.75	2.58333	2	3	3	3	3	2	2	2.57143	5	4	4	4	4	5	4	4	5	5	5	3	4.33333	1	3	2	3	3
1030	1	3	0	3	2	4	12	3	3	3	3	3	4	5	4	4	4.25	3	4	4	3	3.5	3.58333	3	3	2	2	4	2	3	2.71429	2	3	2	1	1	1	3	3	2	2	3	2	2.08333	3	3	2	3	2
1031	1	4	1	2	1	2	0	5	4	5	5	4.75	4	4	4	4	4	3	3	3	4	3.25	4	3	2	3	3	2	3	3	2.71429	2	3	2	2	3	2	3	3	2	3	1	3	2.41667	3	3	3	4	2
1032	0	4	0	3	3	5	30	2	3	4	3	3	4	5	4	4	4.25	4	3	3	4	3.5	3.58333	2	4	2	3	3	2	3	2.71429	3	2	2	2	3	2	2	2	3	3	2	4	2.5	3	4	3	4	3
1033	1	1	0	5	3	5	50	3	3	4	4	3.5	5	4	4	4	4.25	4	3	4	3	3.5	3.75	2	3	2	1	2	2	2	2	2	2	2	2	1	2	2	3	2	2	2	1	1.91667	2	2	2	2	2
1034	1	4	0	3	1	1	0	2	1	2	2	1.75	3	2	3	3	2.75	3	3	3	3	3	2.5	1	2	2	2	3	3	3	2.28571	3	3	2	3	3	3	2	2	4	4	4	3	3	2	3	2	3	3
1035	1	2	1	3	4	4	36	3	3	3	3	3	2	3	3	4	3	4	4	4	3	3.75	3.25	4	4	5	4	4	5	5	4.42857	4	5	4	5	5	4	3	5	5	4	5	4	4.41667	3	4	3	5	4
1036	0	4	1	1	1	1	0	3	3	3	3	3	3	4	3	3	3.25	3	3	3	3	3	3.08333	3	3	3	2	4	1	1	2.42857	4	3	4	4	4	4	3	4	3	4	4	3	3.66667	4	2	2	3	3
1037	1	1	1	3	2	3	9	4	4	3	3	3.5	3	3	4	4	3.5	2	3	3	5	3.25	3.41667	2	2	3	2	2	2	2	2.14286	4	3	4	4	3	5	3	4	3	4	4	4	3.75	2	3	3	3	2
1038	1	1	0	5	3	5	50	5	5	5	4	4.75	3	5	4	3	3.75	5	4	4	5	4.5	4.33333	3	3	3	3	3	3	3	3	4	3	3	3	3	4	3	4	4	5	4	4	3.66667	4	5	3	4	3
1039	0	1	1	5	3	5	50	5	4	4	5	4.5	2	3	3	2	2.5	2	1	1	3	1.75	2.91667	3	4	3	5	2	2	4	3.28571	2	3	2	2	2	3	2	2	2	3	2	2	2.25	3	3	3	4	5
1040	1	1	0	5	4	4	60	5	4	3	5	4.25	3	3	3	2	2.75	2	2	2	3	2.25	3.08333	2	2	3	1	2	1	1	1.71429	1	2	2	2	3	3	2	2	2	2	2	2	2.08333	2	2	2	3	2
1041	0	2	1	4	5	3	48	5	4	5	4	4.5	4	3	3	3	3.25	3	3	3	4	3.25	3.66667	4	5	5	5	4	4	4	4.42857	3	4	3	3	4	4	4	3	3	4	4	3	3.5	4	4	5	4	4
1042	0	3	0	5	3	4	40	3	5	5	4	4.25	4	3	4	5	4	3	3	4	3	3.25	3.83333	2	4	3	2	3	3	2	2.71429	3	3	4	3	3	3	3	3	3	3	3	3	3.08333	2	2	3	3	3
1043	1	4	0	1	2	1	1	3	3	3	3	3	3	3	3	3	3	3	4	3	3	3.25	3.08333	4	4	5	5	5	4	4	4.42857	4	4	4	5	4	5	4	4	4	4	5	5	4.33333	4	5	4	5	5
1044	0	1	0	4	4	5	60	2	3	4	3	3	3	3	3	3	3	2	1	2	3	2	2.66667	2	2	1	2	3	2	2	2	5	4	4	4	3	5	5	5	5	4	5	5	4.5	4	4	3	4	3
1045	1	3	1	2	5	4	32	3	2	4	3	3	3	1	3	2	2.25	3	4	3	3	3.25	2.83333	4	5	3	2	3	3	4	3.42857	3	3	4	3	4	3	2	3	4	4	3	3	3.25	4	3	4	3	4
1046	1	3	1	2	2	1	2	3	2	2	3	2.5	5	4	5	4	4.5	3	3	3	3	3	3.33333	4	4	4	4	3	3	3	3.57143	3	3	4	3	3	3	4	3	3	3	5	3	3.33333	3	4	3	4	3
1047	1	2	0	1	1	1	0	3	3	3	2	2.75	3	3	3	2	2.75	4	2	3	2	2.75	2.75	4	3	4	3	5	4	4	3.85714	2	3	2	3	3	3	4	2	4	1	3	2	2.66667	2	3	4	3	3
1048	0	2	0	2	1	2	0	3	3	4	4	3.5	4	4	5	4	4.25	2	3	2	4	2.75	3.5	3	4	4	3	3	3	3	3.28571	2	3	3	3	3	3	3	3	3	3	4	3	3	3	3	2	2	2
1049	1	3	1	2	2	2	4	4	3	3	3	3.25	3	3	3	2	2.75	3	4	5	5	4.25	3.41667	1	2	2	3	2	2	2	2	2	4	3	3	2	3	2	2	1	3	2	2	2.41667	4	4	4	2	4
1050	0	2	1	2	1	1	0	3	4	3	4	3.5	4	4	3	4	3.75	5	4	4	5	4.5	3.91667	4	3	4	5	4	5	5	4.28571	5	5	4	5	4	4	4	3	3	3	4	3	3.91667	4	4	4	3	5
1051	1	4	1	5	5	5	100	5	5	4	5	4.75	5	5	5	5	5	5	4	5	4	4.5	4.75	2	2	1	2	2	1	1	1.57143	1	1	2	2	2	2	1	2	2	2	2	2	1.75	2	2	2	3	2
1052	1	1	1	5	3	2	20	2	3	3	3	2.75	4	4	3	4	3.75	5	3	4	4	4	3.5	3	5	5	3	5	4	4	4.14286	4	4	4	3	4	4	5	5	5	3	3	5	4.08333	3	5	3	3	3
1053	1	3	0	2	1	3	0	3	3	3	4	3.25	4	4	4	4	4	5	4	4	4	4.25	3.83333	4	5	3	5	4	4	4	4.14286	5	3	4	4	4	5	4	5	4	4	4	5	4.25	4	4	3	3	5
1054	0	1	1	5	4	4	60	3	2	3	3	2.75	4	3	4	4	3.75	3	3	3	3	3	3.16667	3	3	2	3	3	3	3	2.85714	3	3	4	3	4	3	4	3	3	3	4	3	3.33333	3	3	3	3	4
1055	1	3	1	4	2	3	12	3	3	3	3	3	3	3	3	3	3	3	2	4	2	2.75	2.91667	5	3	4	3	3	3	3	3.42857	3	3	3	3	2	2	3	2	2	3	3	3	2.66667	4	4	3	4	4
1056	1	2	0	2	2	1	2	3	2	2	3	2.5	2	3	3	2	2.5	4	3	3	3	3.25	2.75	4	3	3	3	4	3	5	3.57143	4	5	3	4	5	4	3	5	5	4	5	4	4.25	4	5	5	4	5
1057	0	2	0	4	5	5	80	3	3	3	3	3	3	3	3	2	2.75	3	4	4	3	3.5	3.08333	2	2	3	2	2	2	1	2	4	4	5	4	4	4	4	3	3	3	3	5	3.83333	3	3	3	4	5
1058	1	2	1	1	1	2	0	2	3	3	2	2.5	3	4	4	4	3.75	3	1	1	3	2	2.75	3	3	2	3	3	3	2	2.71429	4	3	5	3	3	4	4	4	4	3	4	4	3.75	3	4	3	3	4
1059	1	2	0	1	1	1	0	3	3	4	4	3.5	4	4	4	4	4	3	2	3	3	2.75	3.41667	4	5	4	4	5	3	4	4.14286	4	4	4	4	4	4	4	5	3	4	4	5	4.08333	3	4	5	5	5
1060	1	1	0	3	4	3	27	3	2	3	2	2.5	2	3	2	3	2.5	3	3	2	2	2.5	2.5	2	3	2	3	3	3	3	2.71429	4	3	3	3	3	3	4	4	4	4	4	4	3.58333	4	3	3	3	3
1061	1	4	0	4	3	3	24	3	3	3	4	3.25	4	5	5	5	4.75	5	4	2	4	3.75	3.91667	2	3	1	3	2	2	3	2.28571	3	3	3	4	4	3	2	3	3	3	3	3	3.08333	2	2	2	3	3
1062	0	1	0	3	2	1	3	4	5	5	5	4.75	3	4	3	3	3.25	3	2	2	3	2.5	3.5	3	3	3	3	4	4	2	3.14286	3	3	4	4	3	4	3	3	3	4	3	3	3.33333	4	4	3	4	4
1063	1	2	0	4	3	3	24	3	3	3	4	3.25	4	3	4	3	3.5	4	4	3	3	3.5	3.41667	3	4	4	5	4	4	4	4	4	5	5	3	5	3	4	5	4	4	4	4	4.16667	2	2	3	3	3
1064	0	4	1	3	2	3	9	2	2	2	3	2.25	3	3	4	3	3.25	5	3	4	3	3.75	3.08333	3	4	4	4	4	4	3	3.71429	4	3	3	3	3	3	4	3	2	3	3	4	3.16667	4	5	4	4	5
1065	1	3	0	3	5	3	36	2	2	2	3	2.25	3	3	3	4	3.25	3	2	3	3	2.75	2.75	3	5	5	3	4	5	4	4.14286	3	4	2	3	3	3	4	2	4	5	3	2	3.16667	3	4	3	4	4
1066	1	1	0	5	5	4	80	5	4	4	4	4.25	4	5	5	5	4.75	4	5	5	5	4.75	4.58333	2	2	2	2	1	1	1	1.57143	2	2	2	3	2	3	2	3	1	1	3	3	2.25	2	3	3	3	2
1067	1	4	0	1	2	2	2	4	5	5	4	4.5	4	4	4	4	4	4	4	5	4	4.25	4.25	4	3	3	3	2	3	4	3.14286	5	5	4	4	4	3	4	4	4	5	4	5	4.25	3	4	3	4	3
1068	1	4	1	1	1	2	0	3	3	3	4	3.25	3	3	3	3	3	1	2	2	2	1.75	2.66667	4	4	4	3	4	4	4	3.85714	4	4	4	3	4	4	4	5	3	4	4	4	3.91667	3	1	2	3	2
1069	1	2	1	5	5	5	100	4	4	4	4	4	5	5	5	5	5	5	5	4	5	4.75	4.58333	3	3	3	3	1	2	3	2.57143	2	2	2	1	1	2	2	1	2	1	3	1	1.66667	2	2	2	2	3
1070	1	3	0	2	3	2	8	4	5	4	3	4	3	3	3	3	3	4	4	3	4	3.75	3.58333	2	3	3	2	2	2	3	2.42857	3	3	3	3	4	2	3	3	4	3	4	4	3.25	5	5	4	4	5
1071	1	1	0	5	5	3	60	3	4	4	4	3.75	3	4	4	4	3.75	4	3	4	5	4	3.83333	4	4	3	3	4	3	4	3.57143	3	3	3	3	3	3	3	4	3	3	3	4	3.16667	3	5	3	4	4
1072	1	2	1	2	3	2	8	2	2	1	3	2	3	3	3	2	2.75	3	4	3	2	3	2.58333	3	4	3	3	4	3	4	3.42857	3	4	3	3	4	3	3	3	4	4	3	3	3.33333	3	4	5	3	5
1073	1	2	0	2	2	1	2	3	2	3	3	2.75	3	2	3	2	2.5	3	3	1	3	2.5	2.58333	4	3	4	5	4	5	5	4.28571	4	4	4	3	4	4	4	3	5	4	4	4	3.91667	5	4	4	5	5
1074	0	4	0	1	2	1	1	2	2	3	2	2.25	3	3	2	2	2.5	2	3	3	2	2.5	2.41667	5	5	3	4	3	3	4	3.85714	5	4	4	4	4	4	4	3	4	4	5	5	4.16667	5	5	4	5	4
1075	0	1	1	1	1	1	0	3	3	2	3	2.75	4	3	3	3	3.25	3	2	2	2	2.25	2.75	4	5	5	4	4	4	4	4.28571	4	4	5	3	4	4	4	5	3	4	4	4	4	3	4	3	5	5
1076	1	3	0	1	1	2	0	5	5	5	4	4.75	3	4	3	3	3.25	5	4	4	4	4.25	4.08333	3	3	4	5	4	3	4	3.71429	3	3	3	4	3	2	2	3	3	2	3	3	2.83333	3	4	3	3	4
1077	0	2	1	5	5	5	100	3	4	5	5	4.25	4	3	3	4	3.5	5	5	4	4	4.5	4.08333	2	2	2	1	2	1	2	1.71429	2	1	2	3	1	2	2	2	2	2	2	2	1.91667	2	2	2	2	2
1078	1	2	1	2	3	1	4	4	3	3	4	3.5	4	4	5	4	4.25	4	3	4	3	3.5	3.75	2	2	3	4	2	2	3	2.57143	5	5	5	4	4	3	4	4	4	5	5	4	4.33333	4	4	5	4	3
1079	1	1	0	2	2	2	4	2	3	2	2	2.25	3	4	3	4	3.5	2	2	2	2	2	2.58333	3	2	3	2	2	2	3	2.42857	5	4	4	4	5	5	4	4	4	4	4	4	4.25	4	5	4	4	4
1080	1	1	1	5	5	5	100	3	4	5	3	3.75	5	5	4	5	4.75	5	4	3	5	4.25	4.25	3	3	3	3	3	4	2	3	2	3	4	3	3	4	3	3	2	3	3	4	3.08333	2	4	5	5	4
1081	0	4	1	3	3	4	24	4	4	3	3	3.5	4	4	5	4	4.25	3	4	3	3	3.25	3.66667	3	4	3	4	4	5	4	3.85714	3	3	2	3	3	3	3	3	3	2	2	4	2.83333	4	4	4	5	4
1082	1	3	0	5	5	4	80	3	4	5	5	4.25	4	4	4	5	4.25	4	4	5	2	3.75	4.08333	4	3	2	3	3	4	4	3.28571	3	4	3	4	4	3	3	2	3	4	4	3	3.33333	2	2	3	2	2
1083	0	3	0	3	3	3	18	4	5	3	3	3.75	3	2	3	3	2.75	4	4	5	4	4.25	3.58333	3	3	3	2	3	2	3	2.71429	3	4	3	5	2	3	4	3	2	3	3	4	3.25	2	3	3	3	3
1084	1	3	0	1	2	1	1	4	5	5	4	4.5	5	4	5	4	4.5	4	4	4	5	4.25	4.41667	3	5	3	3	4	3	4	3.57143	4	4	3	5	4	4	3	4	3	4	2	3	3.58333	4	3	3	1	4
1085	1	4	0	1	1	2	0	2	2	3	2	2.25	3	3	4	3	3.25	3	3	3	2	2.75	2.75	4	5	3	3	4	5	5	4.14286	4	4	4	5	4	4	4	4	4	3	5	4	4.08333	5	5	5	5	5
1086	0	3	0	4	4	3	36	2	3	3	2	2.5	3	3	2	3	2.75	3	3	3	4	3.25	2.83333	2	2	3	2	3	3	2	2.42857	5	3	4	5	5	3	4	4	5	4	4	4	4.16667	4	4	4	4	4
1087	0	3	0	4	4	2	24	3	2	4	3	3	3	3	4	3	3.25	4	4	3	3	3.5	3.25	3	4	3	5	4	3	3	3.57143	4	4	4	5	5	4	4	3	5	4	4	5	4.25	3	3	5	4	4
1088	1	2	0	1	1	2	0	4	4	4	3	3.75	5	5	4	5	4.75	3	4	4	3	3.5	4	4	3	3	3	3	4	3	3.28571	3	4	4	3	2	4	3	3	4	4	3	3	3.33333	3	3	4	3	4
1089	0	3	1	5	4	5	75	5	5	4	4	4.5	3	3	3	3	3	4	5	4	3	4	3.83333	1	3	1	3	1	2	1	1.71429	2	3	3	3	1	3	2	1	3	2	2	2	2.25	2	4	3	2	4
1090	1	4	0	2	4	2	12	4	4	3	5	4	4	4	3	3	3.5	4	4	4	4	4	3.83333	3	2	3	2	3	3	3	2.71429	5	3	4	4	4	4	3	4	4	3	3	4	3.75	5	5	5	5	5
1091	1	4	1	4	3	5	40	5	5	3	4	4.25	5	5	5	5	5	1	2	3	3	2.25	3.83333	2	2	2	3	2	1	2	2	2	2	2	3	3	3	2	1	2	2	3	3	2.33333	2	3	3	3	2
1092	0	4	0	2	2	2	4	3	2	2	3	2.5	3	4	3	4	3.5	4	4	3	4	3.75	3.25	5	4	4	4	4	4	4	4.14286	3	3	3	3	3	3	3	3	3	3	3	3	3	2	3	3	2	3
1093	0	2	1	1	1	1	0	3	2	2	2	2.25	3	3	3	3	3	4	3	2	3	3	2.75	4	4	4	4	5	5	5	4.42857	4	3	3	3	4	3	3	3	4	4	3	4	3.41667	3	4	5	4	3
1094	1	4	0	4	2	4	16	3	3	3	3	3	5	5	5	4	4.75	4	4	5	5	4.5	4.08333	2	2	3	2	2	2	2	2.14286	3	3	3	2	2	2	4	2	3	2	3	3	2.66667	2	3	3	3	2
1095	1	1	0	3	5	4	48	5	4	5	5	4.75	3	3	3	3	3	3	4	3	3	3.25	3.66667	3	3	3	2	3	2	2	2.57143	3	3	4	4	3	3	5	3	3	3	3	2	3.25	2	3	3	3	2
1096	0	3	0	1	3	2	4	2	2	3	2	2.25	3	3	3	2	2.75	3	1	3	2	2.25	2.41667	4	4	5	4	4	4	4	4.14286	4	4	5	5	5	5	4	4	5	5	5	5	4.66667	4	5	5	4	5
1097	0	4	1	2	5	3	24	3	4	3	4	3.5	4	4	2	3	3.25	5	3	4	4	4	3.58333	2	4	2	2	2	2	4	2.57143	3	4	3	3	4	3	4	3	3	3	3	3	3.25	2	3	3	3	3
1098	1	3	0	4	3	2	16	4	4	4	5	4.25	4	5	4	4	4.25	4	5	5	4	4.5	4.33333	2	2	1	2	3	2	2	2	3	3	3	3	3	3	4	2	3	3	2	5	3.08333	2	3	3	3	3
1099	0	4	0	1	1	1	0	2	3	2	2	2.25	3	3	2	3	2.75	2	2	3	2	2.25	2.41667	3	3	4	4	4	4	4	3.71429	5	5	5	5	5	4	4	4	4	4	4	4	4.41667	4	5	3	4	5
1100	0	1	0	2	3	3	12	3	2	2	2	2.25	3	2	3	3	2.75	3	4	2	3	3	2.66667	4	3	5	3	3	4	4	3.71429	3	4	4	3	5	3	3	4	4	3	3	4	3.58333	4	4	3	4	4
1101	0	3	1	1	1	4	0	3	2	4	2	2.75	4	3	4	5	4	2	1	3	2	2	2.91667	3	3	3	3	3	3	2	2.85714	2	2	2	2	2	3	3	2	2	2	3	1	2.16667	1	3	3	1	2
1102	1	4	1	1	1	1	0	4	5	3	3	3.75	3	3	3	3	3	4	3	3	1	2.75	3.16667	4	4	4	5	3	3	4	3.85714	2	3	3	2	4	3	2	3	3	3	3	3	2.83333	4	3	3	4	5
1103	1	1	1	4	2	3	12	4	3	3	3	3.25	3	3	3	3	3	2	2	3	3	2.5	2.91667	5	4	3	4	3	4	4	3.85714	2	3	3	2	2	2	3	3	2	2	3	3	2.5	2	3	3	2	2
1104	1	3	1	2	1	1	0	3	3	4	3	3.25	3	5	4	4	4	4	4	4	3	3.75	3.66667	3	3	4	3	2	2	3	2.85714	5	5	5	4	4	5	4	4	4	5	4	3	4.33333	3	3	3	2	4
1105	0	3	0	4	3	3	24	2	2	2	2	2	3	3	3	4	3.25	3	2	3	2	2.5	2.58333	3	3	2	2	3	2	2	2.42857	4	4	3	3	3	3	3	3	4	3	3	4	3.33333	3	4	2	3	3
1106	0	2	1	4	3	5	40	3	2	3	3	2.75	3	4	4	4	3.75	2	3	3	3	2.75	3.08333	3	2	2	2	2	2	2	2.14286	2	1	3	1	2	2	2	2	3	1	1	2	1.83333	3	3	2	2	2
1107	0	3	1	5	5	4	80	3	4	3	3	3.25	3	5	3	4	3.75	3	3	3	4	3.25	3.41667	3	2	1	2	2	2	2	2	2	2	3	2	2	3	3	2	1	3	2	1	2.16667	4	3	2	3	3
1108	1	1	1	1	1	1	0	4	2	4	3	3.25	3	4	3	3	3.25	3	3	3	4	3.25	3.25	4	3	3	3	4	4	3	3.42857	3	3	3	3	3	3	3	3	3	3	4	3	3.08333	3	4	4	5	4
1109	0	1	0	3	4	3	27	3	4	3	4	3.5	2	3	3	2	2.5	4	3	2	4	3.25	3.08333	4	3	3	3	4	4	3	3.42857	4	4	5	4	4	5	4	4	5	4	4	4	4.25	3	3	4	4	2
1110	0	2	1	2	5	3	24	5	4	5	4	4.5	3	3	3	3	3	2	3	3	3	2.75	3.41667	5	4	5	5	5	5	4	4.71429	3	3	3	4	3	3	3	4	5	4	3	3	3.41667	5	4	4	5	4
1111	1	4	0	1	1	1	0	3	5	3	3	3.5	3	4	2	3	3	3	4	3	4	3.5	3.33333	3	3	2	3	3	4	2	2.85714	4	3	4	4	4	5	4	4	4	5	3	5	4.08333	3	4	3	4	5
1112	0	4	0	1	3	2	4	3	3	3	3	3	2	3	2	2	2.25	3	2	3	2	2.5	2.58333	3	3	3	3	3	4	5	3.42857	4	5	4	3	5	5	4	3	5	3	5	4	4.16667	5	4	4	5	4
1113	1	3	1	4	5	3	48	3	4	4	3	3.5	3	3	4	4	3.5	5	5	4	3	4.25	3.75	3	3	4	5	3	3	3	3.42857	3	2	2	4	3	2	2	3	2	2	2	2	2.41667	3	3	3	3	3
1114	1	3	0	2	2	2	4	2	1	2	1	1.5	3	3	3	2	2.75	3	2	2	3	2.5	2.25	3	5	4	4	3	4	4	3.85714	5	5	5	5	4	5	4	4	5	5	5	5	4.75	4	5	3	5	4
1115	1	4	0	5	4	5	75	4	5	4	5	4.5	5	4	5	5	4.75	5	4	4	5	4.5	4.58333	2	2	2	2	1	2	2	1.85714	2	2	1	3	1	1	1	2	2	2	2	3	1.83333	2	1	3	2	1
1116	0	2	1	5	5	4	80	4	4	5	4	4.25	5	5	5	5	5	5	5	5	5	5	4.75	3	3	3	4	4	3	4	3.42857	4	4	3	4	4	4	5	3	4	4	4	3	3.83333	4	4	4	3	4
1117	1	4	0	2	2	2	4	2	2	2	2	2	5	4	4	4	4.25	4	2	3	3	3	3.08333	3	5	4	3	4	4	2	3.57143	5	4	5	5	4	5	5	4	5	5	4	4	4.58333	5	5	4	5	4
1118	1	3	0	3	4	2	18	3	4	2	2	2.75	4	3	4	4	3.75	2	3	3	2	2.5	3	4	4	4	4	3	5	5	4.14286	2	3	3	2	3	2	2	2	2	3	2	2	2.33333	2	2	4	2	3
1119	0	3	0	1	2	1	1	4	2	2	2	2.5	3	2	2	2	2.25	2	2	2	3	2.25	2.33333	5	4	4	4	4	5	4	4.28571	5	4	3	4	5	4	5	5	5	5	3	4	4.33333	4	5	5	5	4
1120	0	2	0	1	1	1	0	4	2	3	2	2.75	4	3	5	3	3.75	2	2	2	3	2.25	2.91667	2	3	4	4	3	3	3	3.14286	4	5	4	3	4	4	4	3	5	4	4	5	4.08333	3	5	3	3	4
1121	1	1	1	4	2	4	16	3	2	2	2	2.25	3	3	3	3	3	3	3	3	3	3	2.75	4	3	5	4	2	3	3	3.42857	3	2	2	3	3	3	1	3	2	2	4	1	2.41667	2	4	4	3	4
1122	0	3	1	3	4	3	27	3	3	3	4	3.25	3	2	3	3	2.75	3	1	3	1	2	2.66667	3	5	4	4	3	4	5	4	3	5	3	3	4	3	4	3	4	3	3	3	3.41667	5	5	5	4	5
1123	1	1	1	2	3	1	4	2	3	2	3	2.5	3	3	3	4	3.25	3	3	3	3	3	2.91667	5	5	5	4	4	4	3	4.28571	3	4	3	4	3	5	4	4	3	4	4	3	3.66667	5	4	3	4	5
1124	1	1	1	2	3	4	16	2	3	3	3	2.75	5	5	5	5	5	2	1	2	3	2	3.25	3	2	2	2	4	3	3	2.71429	3	4	4	4	4	4	4	4	3	3	4	2	3.58333	3	4	4	4	5
1125	1	3	1	5	5	5	100	4	4	3	3	3.5	5	5	5	5	5	5	5	5	5	5	4.5	2	3	2	2	3	3	2	2.42857	3	2	3	3	2	2	2	1	2	2	2	2	2.16667	1	3	2	3	2
1126	1	2	0	5	5	3	60	3	4	3	4	3.5	3	3	3	3	3	5	4	3	4	4	3.5	3	3	4	3	3	3	4	3.28571	4	4	4	3	4	2	4	5	4	5	4	4	3.91667	4	4	4	4	5
1127	0	1	1	2	2	2	4	4	3	3	4	3.5	3	4	4	3	3.5	2	1	2	3	2	3	4	5	4	4	4	3	4	4	4	4	4	5	4	3	5	5	4	4	4	5	4.25	4	4	5	5	4
1128	0	3	0	2	4	3	18	3	3	3	3	3	5	3	4	4	4	5	5	4	5	4.75	3.91667	1	2	1	3	3	3	3	2.28571	3	4	3	3	5	2	4	4	4	5	3	4	3.66667	3	4	3	3	3
1129	1	4	0	4	2	5	20	4	3	4	4	3.75	4	3	4	4	3.75	4	5	4	4	4.25	3.91667	4	4	3	4	4	5	4	4	3	4	4	4	4	3	3	3	4	3	4	4	3.58333	3	4	3	5	3
1130	1	3	1	5	5	5	100	5	4	5	5	4.75	4	5	5	4	4.5	5	4	5	5	4.75	4.66667	3	3	2	3	2	3	2	2.57143	3	2	2	3	2	2	2	2	2	3	2	2	2.25	2	3	3	2	3
1131	1	3	0	4	3	3	24	3	3	4	3	3.25	4	4	4	4	4	4	3	3	4	3.5	3.58333	3	2	2	1	3	2	1	2	1	1	2	2	3	2	2	2	3	2	3	1	2	3	3	3	2	3
1132	0	2	0	4	2	5	20	4	4	3	3	3.5	3	2	3	3	2.75	2	3	1	2	2	2.75	4	3	4	2	2	4	3	3.14286	3	3	4	3	3	3	4	3	3	3	4	4	3.33333	5	4	4	4	4
1133	1	1	1	3	2	4	12	3	3	3	2	2.75	3	3	3	3	3	4	3	3	2	3	2.91667	5	4	4	4	4	4	4	4.14286	5	4	5	4	5	5	4	4	4	4	4	5	4.41667	3	4	5	4	4
1134	1	2	0	5	5	5	100	3	2	3	3	2.75	5	5	5	4	4.75	5	4	5	5	4.75	4.08333	5	4	4	4	3	4	5	4.14286	5	4	3	4	3	3	3	4	3	4	4	4	3.66667	5	4	4	4	4
1135	1	4	0	4	4	5	60	4	5	5	5	4.75	4	4	5	5	4.5	4	4	5	4	4.25	4.5	3	2	3	3	2	2	2	2.42857	2	1	1	2	2	2	2	3	2	3	1	2	1.91667	2	2	2	1	2
1136	0	1	1	5	5	5	100	4	4	5	4	4.25	5	4	5	5	4.75	4	5	4	4	4.25	4.41667	4	4	4	3	4	3	3	3.57143	2	3	3	3	1	3	3	1	2	3	3	2	2.41667	3	4	3	3	3
1137	0	2	0	5	5	5	100	5	3	5	5	4.5	2	3	3	3	2.75	4	4	5	4	4.25	3.83333	3	2	3	2	3	2	2	2.42857	2	2	3	3	2	3	3	2	3	2	2	2	2.41667	2	4	2	3	2
1138	1	3	0	4	5	4	64	3	3	4	2	3	4	4	4	5	4.25	4	3	3	3	3.25	3.5	1	3	3	3	2	2	3	2.42857	2	2	3	3	4	2	3	3	3	3	2	3	2.75	3	3	4	3	5
1139	1	4	1	2	1	2	0	4	3	3	4	3.5	1	2	2	2	1.75	3	3	3	3	3	2.75	4	4	4	5	4	5	4	4.28571	4	4	4	3	3	5	4	4	4	3	4	4	3.83333	4	4	3	4	4
1140	0	2	1	2	2	1	2	2	3	3	3	2.75	3	3	3	3	3	4	4	3	3	3.5	3.08333	4	3	3	3	3	3	3	3.14286	3	3	3	4	3	3	3	3	3	3	3	2	3	3	3	3	3	4
1141	0	3	1	4	3	3	24	3	3	3	3	3	4	5	5	5	4.75	4	2	3	3	3	3.58333	3	2	2	2	3	3	2	2.42857	3	3	3	2	3	3	4	3	3	3	4	4	3.16667	3	3	3	4	3
1142	0	4	1	2	1	1	0	3	3	3	3	3	2	3	4	3	3	4	1	2	1	2	2.66667	4	3	3	4	4	3	3	3.42857	2	2	2	3	1	2	2	3	2	3	1	2	2.08333	3	3	2	3	3
1143	1	1	0	1	1	1	0	4	3	3	3	3.25	3	2	3	2	2.5	2	2	2	3	2.25	2.66667	5	4	4	5	4	4	5	4.42857	5	5	4	4	5	4	5	4	3	3	4	4	4.16667	4	5	5	4	5
1144	0	1	0	2	2	2	4	3	3	2	2	2.5	3	3	4	4	3.5	2	3	3	2	2.5	2.83333	3	3	2	2	4	3	4	3	3	4	4	4	5	4	4	4	5	3	5	4	4.08333	5	4	4	4	3
1145	0	3	0	2	2	2	4	2	4	4	5	3.75	4	3	2	3	3	3	2	1	2	2	2.91667	4	3	5	3	5	4	3	3.85714	3	3	4	4	3	3	4	4	4	3	3	4	3.5	4	5	4	5	5
1146	1	2	0	1	2	1	1	3	3	2	3	2.75	4	3	4	4	3.75	4	3	3	2	3	3.16667	3	2	4	3	4	4	3	3.28571	2	3	3	2	2	3	2	2	3	2	2	3	2.41667	4	4	2	5	4
1147	1	2	0	3	3	1	6	2	1	2	2	1.75	4	4	2	2	3	3	2	2	2	2.25	2.33333	5	5	5	5	4	5	5	4.85714	4	4	3	4	4	3	3	4	4	5	3	4	3.75	4	4	5	5	5
1148	0	4	1	4	4	5	60	4	4	5	3	4	4	5	3	4	4	4	4	4	5	4.25	4.08333	4	1	3	2	4	2	3	2.71429	3	3	2	3	2	2	2	4	2	3	3	2	2.58333	2	3	2	2	3
1149	0	2	1	5	4	5	75	4	4	3	4	3.75	4	4	5	5	4.5	4	4	5	5	4.5	4.25	2	2	2	2	3	3	2	2.28571	2	2	2	2	1	2	2	2	2	2	2	2	1.91667	2	1	2	3	3
1150	0	2	0	2	2	3	6	4	3	4	3	3.5	5	5	5	4	4.75	4	2	2	4	3	3.75	3	3	3	2	3	3	3	2.85714	3	4	4	5	4	4	3	3	4	3	3	4	3.66667	4	4	5	5	3
1151	0	2	0	2	1	1	0	4	3	4	4	3.75	5	3	4	3	3.75	2	3	2	2	2.25	3.25	4	4	4	4	3	4	5	4	3	4	3	3	4	3	3	3	4	5	3	4	3.5	3	3	3	3	3
1152	0	2	1	4	3	3	24	4	3	4	4	3.75	4	4	5	4	4.25	3	3	3	3	3	3.66667	4	3	4	3	3	3	3	3.28571	4	4	5	3	4	4	4	3	5	4	4	3	3.91667	3	4	4	4	4
1153	0	4	1	1	2	2	2	4	5	4	4	4.25	4	3	4	4	3.75	4	3	5	4	4	4	5	3	3	3	3	4	3	3.42857	3	1	3	3	3	2	2	2	2	2	2	2	2.25	2	4	2	2	3
1154	0	4	1	3	4	3	27	3	4	3	2	3	5	5	4	5	4.75	4	4	4	4	4	3.91667	2	2	2	2	2	1	3	2	2	2	1	3	2	1	1	2	2	2	2	3	1.91667	3	3	3	2	2
1155	0	2	1	5	5	5	100	4	4	5	4	4.25	3	5	5	5	4.5	5	4	5	4	4.5	4.41667	3	3	4	3	4	4	3	3.42857	2	2	2	3	3	3	2	2	2	2	2	2	2.25	4	2	3	4	4
1156	0	4	1	2	4	3	18	2	3	2	2	2.25	3	3	2	2	2.5	2	3	1	2	2	2.25	4	4	3	3	4	3	4	3.57143	4	4	4	4	4	4	4	4	4	4	5	5	4.16667	3	3	3	2	4
1157	1	3	1	2	1	1	0	5	4	5	4	4.5	3	3	3	3	3	4	3	3	4	3.5	3.66667	2	4	4	4	3	4	3	3.42857	1	2	4	3	2	2	3	3	2	3	2	3	2.5	3	4	3	4	3
1158	1	3	1	2	3	2	8	5	5	5	5	5	3	3	4	3	3.25	4	5	5	3	4.25	4.16667	3	4	3	3	4	5	5	3.85714	3	5	2	3	3	2	3	3	3	3	4	3	3.08333	3	3	3	3	2
1159	1	2	1	2	2	1	2	3	3	4	3	3.25	3	2	3	3	2.75	2	3	3	3	2.75	2.91667	4	3	4	3	3	3	3	3.28571	4	4	3	3	3	2	3	3	3	4	3	3	3.16667	2	2	1	3	3
1160	1	3	1	1	1	2	0	5	3	3	3	3.5	4	3	4	4	3.75	4	4	4	4	4	3.75	3	2	3	2	2	1	3	2.28571	2	3	1	4	3	1	3	2	3	3	2	3	2.5	3	3	3	3	3
1161	1	4	1	1	2	1	1	5	4	4	3	4	4	4	3	4	3.75	5	5	5	4	4.75	4.16667	5	4	5	4	5	3	4	4.28571	4	4	3	3	3	4	5	4	5	4	4	4	3.91667	3	5	4	4	5
1162	0	2	1	4	5	5	80	4	5	4	4	4.25	5	4	5	5	4.75	3	2	3	3	2.75	3.91667	2	3	3	2	3	3	3	2.71429	2	2	2	2	2	2	2	3	2	2	3	2	2.16667	3	3	3	3	3
1163	1	1	1	3	1	2	0	3	3	3	3	3	3	2	3	2	2.5	3	4	3	2	3	2.83333	4	3	5	4	4	5	4	4.14286	3	4	4	3	5	4	3	4	3	3	3	4	3.58333	4	5	4	5	4
1164	1	4	0	3	3	4	24	3	3	3	3	3	3	3	3	3	3	2	3	3	3	2.75	2.91667	3	3	4	2	2	3	3	2.85714	3	2	3	2	3	3	3	2	2	3	3	2	2.58333	4	4	3	3	3
1165	1	4	1	1	1	3	0	3	3	3	3	3	3	4	4	4	3.75	5	4	4	3	4	3.58333	4	4	4	4	3	3	4	3.71429	5	4	4	3	4	3	5	5	5	5	4	5	4.33333	5	5	4	5	4
1166	0	3	1	2	2	1	2	3	3	3	3	3	4	4	5	4	4.25	1	3	4	4	3	3.41667	3	2	2	3	2	2	3	2.42857	4	4	4	4	4	4	3	4	3	5	4	4	3.91667	3	4	3	3	3
1167	1	1	1	5	5	5	100	3	3	5	5	4	4	4	2	4	3.5	5	3	4	3	3.75	3.75	1	2	3	4	2	3	1	2.28571	3	2	3	2	2	3	1	3	2	2	3	2	2.33333	3	2	3	2	2
1168	0	2	0	4	1	5	0	2	2	1	3	2	4	5	4	4	4.25	3	3	2	3	2.75	3	4	4	5	4	4	4	4	4.14286	5	5	5	5	5	3	4	4	4	5	5	4	4.5	4	5	5	5	4
1169	1	1	1	5	5	5	100	4	4	5	5	4.5	4	5	5	5	4.75	5	3	3	5	4	4.41667	3	3	4	3	3	3	4	3.28571	4	4	3	5	4	3	4	3	4	3	3	3	3.58333	4	3	3	4	4
1170	1	3	0	3	1	4	0	2	3	2	1	2	4	3	3	4	3.5	2	1	1	1	1.25	2.25	4	4	5	5	5	4	4	4.42857	3	4	3	4	3	5	3	3	5	4	3	4	3.66667	3	4	4	4	5
1171	1	3	1	2	1	1	0	2	3	2	3	2.5	3	3	3	3	3	2	2	3	2	2.25	2.58333	4	4	5	4	4	3	5	4.14286	4	4	4	4	4	3	5	5	5	4	4	4	4.16667	3	4	3	5	3
1172	1	2	1	2	5	2	16	1	3	2	3	2.25	3	4	3	4	3.5	3	1	1	3	2	2.58333	3	4	2	3	3	3	3	3	3	4	3	3	4	4	4	4	3	3	4	3	3.5	2	2	2	2	3
1173	0	3	0	3	3	3	18	5	4	5	4	4.5	5	3	4	3	3.75	4	5	5	4	4.5	4.25	3	2	2	2	2	2	2	2.14286	3	3	2	4	2	2	2	2	4	3	3	3	2.75	3	3	3	4	2
1174	0	4	1	1	4	3	9	2	2	2	3	2.25	3	3	4	4	3.5	3	3	3	3	3	2.91667	3	3	3	3	2	3	2	2.71429	2	3	5	4	5	4	3	3	3	4	4	2	3.5	3	2	3	3	1
1175	0	3	1	1	2	1	1	3	3	4	4	3.5	5	5	4	4	4.5	4	3	4	4	3.75	3.91667	3	2	2	3	3	2	3	2.57143	2	2	2	2	3	3	3	3	2	3	3	2	2.5	4	5	4	3	5
1176	0	4	1	1	1	2	0	4	4	4	5	4.25	4	3	4	4	3.75	2	3	2	3	2.5	3.5	4	4	3	5	5	4	4	4.14286	2	3	3	3	2	2	2	2	3	2	2	2	2.33333	4	3	4	4	3
1177	0	1	1	5	5	5	100	2	3	3	3	2.75	3	3	4	3	3.25	3	2	4	4	3.25	3.08333	3	2	2	3	2	2	2	2.28571	2	2	2	1	2	2	1	2	1	2	2	2	1.75	2	3	2	2	3
1178	1	3	1	3	5	4	48	3	2	3	3	2.75	3	3	3	3	3	3	3	3	2	2.75	2.83333	3	4	2	2	4	3	3	3	3	3	2	4	3	3	4	4	4	4	3	4	3.41667	4	4	4	4	4
1179	0	1	1	5	4	4	60	4	3	5	3	3.75	4	4	4	5	4.25	5	3	4	3	3.75	3.91667	1	2	3	1	2	2	3	2	3	4	3	3	3	3	3	3	2	4	3	3	3.08333	2	3	3	3	1
1180	1	4	1	3	3	4	24	3	3	3	3	3	3	3	3	3	3	4	3	3	3	3.25	3.08333	3	5	3	2	3	3	2	3	5	4	4	4	3	5	4	4	5	5	4	4	4.25	3	3	3	4	4
1181	1	3	1	2	3	3	12	3	3	4	4	3.5	3	3	4	3	3.25	5	2	3	4	3.5	3.41667	4	4	3	3	4	4	4	3.71429	4	4	3	5	4	4	5	4	4	4	3	3	3.91667	4	4	3	4	4
1182	1	4	1	2	1	3	0	4	4	5	4	4.25	4	4	4	4	4	5	4	4	4	4.25	4.16667	2	2	2	2	2	3	3	2.28571	3	2	4	2	3	3	3	2	4	2	3	2	2.75	4	3	4	4	4
1183	0	2	0	1	1	3	0	2	3	3	3	2.75	5	5	4	4	4.5	4	5	5	4	4.5	3.91667	4	4	1	3	3	4	4	3.28571	3	4	3	3	3	2	3	2	4	3	2	3	2.91667	3	2	3	3	3
1184	0	4	1	1	3	3	6	4	5	4	5	4.5	3	4	4	4	3.75	4	3	4	4	3.75	4	3	4	2	3	3	2	4	3	2	3	2	3	3	2	2	3	2	3	3	2	2.5	3	5	4	4	4
1185	0	1	1	4	4	4	48	3	3	4	4	3.5	4	3	3	4	3.5	2	3	2	2	2.25	3.08333	2	2	3	2	3	2	1	2.14286	3	4	4	4	3	3	3	2	3	3	3	3	3.16667	3	2	2	2	3
1186	0	3	0	5	3	5	50	4	4	5	4	4.25	5	5	5	5	5	4	4	5	5	4.5	4.58333	2	3	1	2	1	1	2	1.71429	3	3	2	3	2	2	2	2	2	2	2	1	2.16667	2	3	3	4	1
1187	1	3	0	2	2	1	2	5	4	3	4	4	2	3	3	3	2.75	2	4	3	4	3.25	3.33333	3	3	3	4	3	4	4	3.42857	2	3	3	3	4	3	4	3	4	2	2	3	3	5	5	5	4	4
1188	0	2	0	1	1	3	0	3	2	3	3	2.75	4	3	3	3	3.25	4	2	2	2	2.5	2.83333	2	2	2	2	2	1	3	2	3	3	2	2	2	2	4	3	3	3	3	3	2.75	4	5	4	5	4
1189	0	4	0	1	2	1	1	3	3	2	3	2.75	3	3	3	3	3	3	3	3	4	3.25	3	4	4	4	3	2	3	3	3.28571	5	5	5	4	4	5	5	4	4	5	4	4	4.5	4	4	5	4	5
1190	0	2	1	4	3	3	24	5	4	4	4	4.25	5	4	4	4	4.25	4	4	3	3	3.5	4	5	4	4	4	3	5	4	4.14286	3	3	2	3	3	3	3	2	3	3	3	2	2.75	3	5	4	4	4
1191	1	4	0	2	2	1	2	3	4	3	3	3.25	4	4	3	4	3.75	4	3	3	3	3.25	3.41667	4	4	4	3	4	5	4	4	3	3	3	3	3	2	4	4	3	3	3	3	3.08333	4	5	4	4	4
1192	0	3	0	3	3	2	12	4	4	5	5	4.5	5	5	5	5	5	3	3	3	3	3	4.16667	2	2	1	2	1	2	1	1.57143	2	2	2	2	1	2	2	2	2	3	3	2	2.08333	2	2	3	2	2
1193	1	3	1	4	5	4	64	3	4	3	5	3.75	4	3	4	4	3.75	4	3	3	3	3.25	3.58333	2	1	3	3	1	3	1	2	3	2	3	3	3	3	2	3	2	2	2	2	2.5	2	2	2	2	3
1194	0	3	0	1	1	1	0	3	2	1	2	2	2	3	3	2	2.5	3	1	3	3	2.5	2.33333	3	4	4	3	2	3	3	3.14286	4	5	4	4	5	4	3	5	4	3	5	4	4.16667	3	4	4	4	4
1195	0	2	1	5	5	5	100	4	4	3	4	3.75	4	4	4	4	4	2	2	4	3	2.75	3.5	3	3	2	4	4	3	4	3.28571	3	3	2	3	3	4	3	3	3	3	3	3	3	4	3	3	3	3
1196	1	2	0	2	3	2	8	5	3	5	4	4.25	3	4	3	4	3.5	3	3	3	3	3	3.58333	3	3	3	3	3	3	2	2.85714	3	3	3	3	3	3	2	3	3	3	4	3	3	3	4	3	4	4
1197	0	2	1	1	3	5	10	3	3	4	2	3	3	4	3	3	3.25	2	2	4	3	2.75	3	3	4	3	5	2	3	5	3.57143	4	4	3	5	4	3	3	3	4	4	4	4	3.75	2	2	2	2	3
1198	0	4	0	3	1	3	0	3	3	2	3	2.75	2	3	3	3	2.75	2	4	2	4	3	2.83333	3	4	4	4	5	3	3	3.71429	3	2	4	3	3	2	3	2	2	2	3	3	2.66667	5	4	5	5	4
1199	1	3	0	2	3	2	8	2	2	2	3	2.25	2	2	3	2	2.25	2	2	2	2	2	2.16667	3	3	2	3	3	2	2	2.57143	3	4	3	4	2	3	3	3	2	3	2	3	2.91667	3	5	5	4	4
1200	1	4	1	3	4	4	36	4	4	4	5	4.25	2	3	3	2	2.5	4	3	4	4	3.75	3.5	3	3	3	3	4	5	3	3.42857	4	3	4	3	3	4	4	3	3	4	3	3	3.41667	1	3	4	3	3
1201	0	4	1	3	3	4	24	3	2	4	4	3.25	3	2	3	3	2.75	3	2	3	1	2.25	2.75	4	3	4	4	3	4	2	3.42857	5	3	5	5	4	3	5	5	5	4	4	4	4.33333	4	4	4	4	5
1202	1	2	1	1	4	1	3	3	2	2	2	2.25	1	3	3	2	2.25	3	3	3	3	3	2.5	3	3	3	3	3	3	4	3.14286	4	4	5	4	4	5	4	4	5	4	5	3	4.25	2	4	4	3	3
1203	0	4	1	4	2	3	12	2	3	3	3	2.75	3	3	2	2	2.5	3	3	3	3	3	2.75	3	2	3	3	4	3	3	3	2	2	2	2	1	2	2	2	1	3	2	2	1.91667	2	3	1	3	3
1204	0	3	1	3	4	2	18	3	3	3	2	2.75	3	4	3	3	3.25	3	2	3	2	2.5	2.83333	3	3	3	3	3	4	3	3.14286	4	4	4	4	4	4	4	4	5	3	5	4	4.08333	5	3	4	4	4
1205	1	1	0	5	5	4	80	4	5	4	4	4.25	5	5	4	4	4.5	4	5	4	4	4.25	4.33333	3	2	2	3	2	3	2	2.42857	2	3	3	2	2	2	3	3	2	2	1	2	2.25	2	2	2	2	3
1206	0	3	0	4	4	2	24	3	2	2	2	2.25	4	3	2	3	3	4	3	5	4	4	3.08333	2	3	3	2	3	3	2	2.57143	3	1	3	2	2	3	3	3	3	2	3	3	2.58333	4	3	4	4	4
1207	1	4	0	2	1	2	0	3	3	3	3	3	4	3	3	3	3.25	4	4	4	4	4	3.41667	5	5	4	4	4	4	4	4.28571	4	5	4	4	3	4	3	5	4	4	3	4	3.91667	4	4	4	5	3
1208	0	1	1	2	4	2	12	3	3	3	3	3	3	3	3	3	3	2	3	3	1	2.25	2.75	3	5	5	4	4	5	4	4.28571	4	4	4	5	4	5	4	5	4	5	4	4	4.33333	3	3	3	4	3
1209	1	1	0	5	5	5	100	5	5	5	5	5	3	4	3	3	3.25	4	4	4	4	4	4.08333	2	3	1	2	3	1	2	2	2	4	3	3	3	4	3	3	3	2	3	3	3	1	3	3	3	2
1210	0	2	1	3	2	2	6	4	4	4	4	4	2	4	3	3	3	2	3	1	1	1.75	2.91667	3	3	2	3	5	3	3	3.14286	3	4	5	4	4	2	3	4	4	4	3	3	3.58333	3	4	3	5	3
1211	0	3	0	2	1	2	0	3	2	2	2	2.25	3	3	2	3	2.75	3	2	1	2	2	2.33333	4	5	5	4	4	4	4	4.28571	2	2	2	3	3	3	2	2	1	2	3	3	2.33333	2	3	3	3	5
1212	1	3	0	5	3	5	50	3	4	4	4	3.75	4	5	4	4	4.25	4	4	3	5	4	4	3	4	3	3	4	3	4	3.42857	3	4	3	1	4	4	4	4	3	3	2	2	3.08333	3	3	3	3	3
1213	0	2	0	3	3	3	18	3	5	4	5	4.25	3	3	3	3	3	5	4	5	5	4.75	4	3	3	5	3	4	4	3	3.57143	3	2	2	2	3	3	3	2	2	3	4	2	2.58333	4	3	3	2	3
1214	0	1	0	3	2	2	6	3	4	2	4	3.25	4	3	3	3	3.25	3	4	4	4	3.75	3.41667	5	4	4	5	5	4	5	4.57143	4	4	4	4	4	4	5	5	4	4	4	4	4.16667	4	3	3	4	4
1215	0	2	0	3	2	1	3	2	3	3	1	2.25	3	4	3	4	3.5	3	2	3	4	3	2.91667	3	4	3	3	3	2	3	3	3	3	3	3	3	3	3	3	2	3	3	3	2.91667	2	2	3	1	2
1216	0	2	0	1	2	3	3	4	3	3	3	3.25	3	3	3	3	3	3	3	4	3	3.25	3.16667	4	5	3	5	5	4	5	4.42857	4	5	3	4	3	3	3	3	4	3	4	3	3.5	4	4	3	4	5
1217	1	2	1	2	2	1	2	5	5	4	5	4.75	3	4	4	5	4	3	3	4	4	3.5	4.08333	2	3	2	4	2	3	2	2.57143	3	1	2	3	2	2	2	2	2	2	3	3	2.25	3	5	4	4	4
1218	0	1	1	4	4	5	60	4	3	4	3	3.5	3	3	4	3	3.25	3	5	4	3	3.75	3.5	3	3	4	4	3	3	3	3.28571	4	3	3	4	4	5	4	4	4	3	4	3	3.75	4	3	4	5	5
1219	0	3	0	3	4	2	18	3	3	4	3	3.25	3	3	3	3	3	4	4	4	4	4	3.41667	4	2	4	4	3	4	3	3.42857	2	2	2	3	3	3	3	3	2	2	2	2	2.41667	2	3	3	3	3
1220	0	1	1	5	5	5	100	4	4	4	4	4	4	4	5	5	4.5	5	4	5	5	4.75	4.41667	4	4	2	4	3	3	4	3.42857	3	3	3	3	3	3	3	3	5	3	3	3	3.16667	2	3	3	3	2
1221	0	1	0	1	1	1	0	5	5	5	5	5	3	3	3	3	3	3	4	3	2	3	3.66667	4	5	4	4	5	4	5	4.42857	5	4	5	4	5	3	4	4	5	4	5	4	4.33333	2	4	4	4	5
1222	1	3	1	5	5	5	100	4	5	5	4	4.5	5	5	4	5	4.75	5	5	4	5	4.75	4.66667	3	3	1	2	3	2	2	2.28571	2	4	2	2	2	2	1	2	2	2	3	1	2.08333	2	2	1	2	3
1223	0	3	0	5	5	4	80	5	4	5	4	4.5	4	5	5	5	4.75	4	5	3	5	4.25	4.5	4	4	3	3	3	3	4	3.42857	1	3	2	3	2	2	2	2	2	1	2	3	2.08333	1	3	3	3	4
1224	0	2	1	5	4	4	60	4	5	3	5	4.25	5	4	5	4	4.5	5	5	3	3	4	4.25	3	3	2	2	4	1	1	2.28571	3	3	3	5	3	4	3	3	4	4	4	3	3.5	3	3	4	4	3
1225	1	3	0	1	2	1	1	2	3	3	3	2.75	2	3	2	3	2.5	2	2	2	2	2	2.41667	2	2	4	2	4	3	4	3	3	3	3	2	4	3	2	4	3	3	2	3	2.91667	1	2	2	2	3
1226	1	3	1	2	2	1	2	2	3	3	3	2.75	3	3	3	3	3	4	5	4	5	4.5	3.41667	3	2	2	2	3	3	4	2.71429	4	3	3	4	5	3	5	4	4	4	4	4	3.91667	1	3	3	3	3
1227	1	4	0	3	4	3	27	3	3	3	3	3	4	3	4	4	3.75	3	4	3	3	3.25	3.33333	3	3	5	4	4	3	4	3.71429	5	4	4	4	5	4	3	3	4	4	3	4	3.91667	2	4	3	3	3
1228	1	3	1	3	4	3	27	4	3	3	4	3.5	3	3	3	2	2.75	4	4	4	3	3.75	3.33333	1	3	3	2	3	2	2	2.28571	3	3	3	2	3	3	3	3	3	2	3	3	2.83333	4	3	1	3	3
1229	1	4	1	2	1	1	0	5	4	5	4	4.5	4	4	4	4	4	3	3	4	4	3.5	4	2	3	2	2	2	2	2	2.14286	4	3	3	3	2	2	2	3	2	3	3	3	2.75	2	3	3	3	3
1230	0	3	0	4	4	3	36	4	5	4	5	4.5	5	5	4	5	4.75	3	4	3	5	3.75	4.33333	3	2	3	3	2	3	4	2.85714	2	2	1	3	2	2	2	2	2	3	2	3	2.16667	3	3	2	3	3
1231	0	2	1	3	3	3	18	3	3	4	5	3.75	4	5	5	5	4.75	3	5	4	5	4.25	4.25	3	3	3	2	2	1	2	2.28571	1	2	2	2	4	2	2	3	2	2	2	3	2.25	2	1	3	3	3
1232	0	3	1	1	1	3	0	4	4	2	3	3.25	4	4	5	4	4.25	3	4	4	4	3.75	3.75	3	3	3	2	3	3	2	2.71429	3	2	3	3	3	3	3	2	2	2	4	2	2.66667	4	4	5	4	4
1233	1	2	1	5	3	5	50	5	5	4	4	4.5	3	4	5	4	4	4	4	3	3	3.5	4	5	4	3	4	4	4	3	3.85714	1	2	3	4	3	3	2	3	3	3	3	1	2.58333	2	3	3	3	3
1234	0	1	0	2	2	1	2	3	2	3	3	2.75	4	3	4	4	3.75	3	2	2	2	2.25	2.91667	5	5	3	4	4	3	3	3.85714	4	4	5	4	3	5	3	4	5	5	5	4	4.25	2	4	3	5	3
1235	0	4	0	3	3	3	18	3	3	3	2	2.75	4	4	4	4	4	2	3	2	2	2.25	3	3	3	2	2	2	3	3	2.57143	2	3	2	2	3	2	2	2	2	2	1	2	2.08333	3	3	3	3	3
1236	0	1	0	3	3	5	30	5	5	4	4	4.5	3	2	3	3	2.75	3	2	2	2	2.25	3.16667	2	3	2	3	3	2	4	2.71429	4	4	3	4	4	4	3	3	4	3	3	4	3.58333	3	4	3	3	3
1237	0	4	0	1	2	2	2	3	5	3	4	3.75	3	4	3	4	3.5	3	3	4	3	3.25	3.5	4	4	4	5	5	5	5	4.57143	4	5	4	4	5	4	5	4	4	4	4	5	4.33333	4	5	3	4	4
1238	0	3	1	1	2	3	3	3	4	3	3	3.25	4	4	3	4	3.75	5	4	4	5	4.5	3.83333	3	3	2	3	3	3	1	2.57143	1	2	3	4	3	2	2	1	2	3	2	3	2.33333	3	3	3	3	2
1239	0	1	0	4	5	4	64	3	3	3	2	2.75	3	2	2	3	2.5	3	3	3	3	3	2.75	4	4	4	2	4	3	3	3.42857	5	5	4	3	3	5	4	3	4	3	4	5	4	5	4	4	4	2
1240	1	3	1	2	1	3	0	4	4	4	5	4.25	5	4	5	4	4.5	5	4	3	4	4	4.25	3	2	2	3	2	3	3	2.57143	4	4	3	3	3	2	4	5	4	3	3	3	3.41667	3	3	3	3	4
1241	0	1	1	5	4	5	75	5	4	5	3	4.25	3	5	5	4	4.25	4	4	5	4	4.25	4.25	4	4	5	4	5	3	5	4.28571	3	4	3	4	3	3	3	3	3	3	4	4	3.33333	4	4	4	4	5
1242	1	4	1	3	1	3	0	3	3	4	3	3.25	5	5	4	5	4.75	4	4	4	4	4	4	4	5	3	4	4	4	5	4.14286	3	5	4	4	4	4	4	5	3	3	3	4	3.83333	4	5	4	4	4
1243	1	1	0	4	5	5	80	4	4	4	5	4.25	4	5	5	5	4.75	5	4	4	3	4	4.33333	2	3	2	2	3	3	3	2.57143	3	5	5	4	4	4	4	3	4	4	3	4	3.91667	3	3	3	3	3
1244	0	4	0	3	3	4	24	4	5	4	3	4	4	4	3	5	4	3	3	3	3	3	3.66667	3	3	4	3	4	3	4	3.42857	3	3	3	3	2	2	5	3	3	3	3	3	3	2	2	1	3	3
1245	1	4	0	1	1	3	0	3	3	3	4	3.25	3	3	4	3	3.25	3	3	3	5	3.5	3.33333	3	4	3	2	4	3	3	3.14286	4	4	4	4	5	4	4	4	5	4	3	4	4.08333	3	3	3	3	4
1246	0	1	0	2	2	1	2	3	4	4	3	3.5	3	3	2	2	2.5	3	4	1	3	2.75	2.91667	4	4	5	5	4	5	5	4.57143	4	4	4	4	4	4	5	5	4	4	4	5	4.25	4	5	3	4	5
1247	1	3	0	1	2	1	1	3	3	2	3	2.75	2	3	2	2	2.25	1	3	2	1	1.75	2.25	3	3	2	2	2	3	2	2.42857	3	4	3	3	3	5	3	4	3	3	3	3	3.33333	3	3	3	2	4
1248	1	3	0	1	3	2	4	2	2	4	3	2.75	3	3	3	3	3	4	3	2	3	3	2.91667	3	3	3	2	2	3	4	2.85714	4	4	3	4	5	4	4	3	4	4	4	4	3.91667	3	4	4	4	5
1249	0	3	1	3	3	4	24	4	3	4	4	3.75	2	3	3	2	2.5	3	4	3	3	3.25	3.16667	5	4	4	2	3	3	4	3.57143	4	5	4	3	4	3	3	4	4	5	3	2	3.66667	4	4	5	5	5
1250	1	3	0	2	2	1	2	5	5	5	5	5	4	3	4	4	3.75	4	4	4	3	3.75	4.16667	1	3	3	3	2	3	2	2.42857	3	2	3	3	3	3	3	2	3	3	2	3	2.75	5	4	4	4	5
1251	1	1	0	1	2	3	3	2	1	2	2	1.75	3	4	2	3	3	2	2	1	3	2	2.25	5	5	4	4	4	5	4	4.42857	4	4	3	3	4	3	5	5	4	5	4	5	4.08333	4	4	5	4	4
1252	1	3	1	4	5	4	64	5	5	4	4	4.5	5	4	4	4	4.25	5	4	4	4	4.25	4.33333	4	4	3	3	2	3	4	3.28571	3	2	3	4	2	1	3	3	3	3	3	3	2.75	3	2	3	3	2
1253	1	1	1	5	3	5	50	4	5	4	4	4.25	4	4	4	4	4	4	5	4	4	4.25	4.16667	4	4	4	5	4	4	3	4	4	4	5	5	4	5	3	4	4	5	4	3	4.16667	4	3	5	4	4
1254	1	4	0	2	2	1	2	4	4	3	2	3.25	4	3	3	3	3.25	4	4	4	4	4	3.5	4	5	4	3	3	5	5	4.14286	4	4	4	4	5	4	5	5	4	5	5	4	4.41667	4	4	4	4	4
1255	1	1	1	2	1	2	0	4	4	3	4	3.75	4	4	3	3	3.5	3	2	3	3	2.75	3.33333	3	3	4	3	4	3	3	3.28571	3	3	3	3	3	3	2	3	3	3	3	4	3	3	3	4	4	5
1256	1	2	1	4	5	2	32	4	5	4	5	4.5	5	4	4	5	4.5	5	5	5	4	4.75	4.58333	3	3	3	4	4	3	4	3.42857	3	4	3	3	3	4	2	3	3	4	3	3	3.16667	2	3	2	2	2
1257	1	2	1	4	3	3	24	4	4	5	3	4	5	3	4	4	4	2	4	4	4	3.5	3.83333	5	4	4	4	5	5	3	4.28571	2	2	3	3	3	3	3	2	2	2	2	2	2.41667	3	3	3	1	4
1258	1	1	1	5	4	5	75	4	4	4	4	4	5	5	5	5	5	5	5	5	4	4.75	4.58333	3	3	2	2	2	3	2	2.42857	3	2	3	2	3	2	2	3	3	3	4	3	2.75	2	2	2	3	1
1259	0	2	1	2	4	2	12	5	4	3	3	3.75	3	4	2	3	3	5	5	4	4	4.5	3.75	3	1	3	3	3	3	3	2.71429	3	3	3	3	3	2	3	3	3	4	2	3	2.91667	2	2	2	3	3
1260	1	2	1	4	2	5	20	3	3	4	3	3.25	5	3	3	4	3.75	5	5	5	4	4.75	3.91667	3	2	2	4	3	3	3	2.85714	4	4	4	4	4	3	5	5	4	5	4	4	4.16667	3	5	4	3	3
1261	1	4	1	5	3	5	50	4	5	3	4	4	5	5	4	5	4.75	5	5	5	5	5	4.58333	3	3	1	3	2	2	2	2.28571	3	2	4	3	3	3	3	3	3	3	4	3	3.08333	2	2	2	3	2
1262	0	1	1	4	4	3	36	3	4	4	3	3.5	3	3	2	3	2.75	2	1	2	2	1.75	2.66667	3	2	3	3	2	3	3	2.71429	3	3	3	3	3	3	3	5	3	4	3	3	3.25	4	4	4	4	4
1263	1	1	0	2	4	5	30	4	5	5	4	4.5	4	4	3	4	3.75	3	4	4	5	4	4.08333	3	3	3	3	3	3	3	3	3	3	3	3	3	3	4	3	3	2	3	4	3.08333	2	3	2	3	3
1264	1	4	0	1	3	1	2	3	3	4	4	3.5	5	5	4	4	4.5	2	3	1	2	2	3.33333	3	5	4	4	4	4	4	4	2	2	3	3	2	2	2	3	4	3	4	4	2.83333	3	3	3	1	2
1265	0	1	1	5	3	5	50	4	3	4	4	3.75	3	3	3	3	3	3	1	3	4	2.75	3.16667	2	3	3	2	3	3	3	2.71429	2	2	2	1	2	3	3	2	2	2	2	3	2.16667	3	3	4	4	3
1266	1	3	1	4	2	4	16	4	5	4	4	4.25	4	4	4	5	4.25	4	4	4	4	4	4.16667	4	4	3	3	3	4	3	3.42857	5	4	5	3	4	4	3	4	4	4	3	3	3.83333	3	3	4	3	3
1267	1	4	1	1	1	1	0	5	5	4	5	4.75	3	3	3	3	3	3	2	3	1	2.25	3.33333	2	2	1	3	2	4	2	2.28571	5	3	3	4	4	5	4	4	4	4	3	4	3.91667	3	3	2	5	4
1268	0	2	1	4	2	5	20	3	3	4	4	3.5	4	3	3	3	3.25	4	5	5	4	4.5	3.75	5	3	4	4	4	4	5	4.14286	3	5	4	3	5	4	4	5	4	3	3	4	3.91667	4	4	5	4	5
1269	1	3	1	1	2	3	3	4	3	5	5	4.25	4	4	4	4	4	4	3	3	4	3.5	3.91667	4	5	5	4	3	5	4	4.28571	4	4	4	3	5	3	3	5	4	4	3	3	3.75	2	3	3	2	3
1270	1	3	0	2	1	1	0	4	3	4	4	3.75	4	4	5	4	4.25	3	3	3	3	3	3.66667	2	2	3	1	2	2	3	2.14286	2	3	2	1	2	2	1	1	1	2	2	3	1.83333	3	3	2	2	2
1271	1	2	1	3	4	3	27	3	3	3	3	3	3	2	3	3	2.75	3	2	3	3	2.75	2.83333	4	5	4	4	4	4	3	4	3	4	4	4	3	4	3	3	4	3	3	4	3.5	4	5	5	4	5
1272	0	1	1	5	5	5	100	4	4	4	5	4.25	3	4	3	3	3.25	3	3	2	5	3.25	3.58333	3	2	3	4	4	5	5	3.71429	2	2	2	2	2	2	2	3	2	2	1	3	2.08333	2	4	2	3	1
1273	0	3	1	5	5	4	80	4	3	3	4	3.5	4	5	5	4	4.5	4	4	4	4	4	4	2	2	3	3	3	3	4	2.85714	3	3	3	3	2	1	2	2	2	4	1	2	2.33333	2	3	1	2	2
1274	0	3	0	1	1	2	0	2	3	3	2	2.5	2	3	3	4	3	1	2	2	1	1.5	2.33333	4	4	3	3	4	4	4	3.71429	3	4	3	4	4	4	3	3	3	2	4	3	3.33333	4	4	2	3	4
1275	0	1	0	5	4	5	75	5	4	5	5	4.75	4	5	5	5	4.75	4	5	5	3	4.25	4.58333	3	2	3	3	2	2	2	2.42857	3	3	3	3	3	2	2	2	3	3	2	3	2.66667	2	3	2	2	2
1276	0	4	0	1	1	1	0	4	4	4	5	4.25	3	4	4	3	3.5	3	5	4	4	4	3.91667	3	4	4	4	3	3	5	3.71429	4	4	5	5	5	4	4	3	3	5	4	4	4.16667	5	5	5	4	3
1277	0	4	0	4	3	3	24	4	4	5	4	4.25	3	3	2	3	2.75	2	2	2	1	1.75	2.91667	3	3	3	4	3	4	3	3.28571	2	3	3	2	2	3	2	3	3	2	3	3	2.58333	3	2	1	3	4
1278	1	3	1	3	4	2	18	2	3	4	3	3	3	3	3	4	3.25	5	3	4	4	4	3.41667	3	4	3	4	4	4	3	3.57143	5	4	4	4	3	4	3	4	3	3	4	4	3.75	4	4	4	5	3
1279	0	4	1	2	2	2	4	4	4	4	5	4.25	3	3	3	3	3	4	5	5	3	4.25	3.83333	2	2	2	2	2	3	1	2	5	4	5	4	4	3	4	4	3	3	4	4	3.91667	2	2	1	3	2
1280	0	1	1	3	2	2	6	5	3	3	4	3.75	3	3	3	3	3	2	3	2	2	2.25	3	3	3	3	3	3	2	3	2.85714	2	3	3	3	2	3	3	1	3	2	3	2	2.5	1	2	1	1	3
1281	0	3	0	1	1	2	0	2	2	3	3	2.5	2	3	3	2	2.5	2	1	2	2	1.75	2.25	3	3	4	5	4	3	3	3.57143	3	3	4	3	2	3	4	4	3	5	4	4	3.5	3	4	3	3	3
1282	1	1	1	5	4	5	75	3	3	3	3	3	3	3	3	3	3	4	4	4	5	4.25	3.41667	3	3	2	3	3	3	1	2.57143	3	2	4	3	2	3	2	4	3	2	4	3	2.91667	4	3	3	3	4
1283	0	2	1	3	4	4	36	5	3	4	4	4	4	4	5	4	4.25	5	3	3	5	4	4.08333	3	2	2	1	2	3	2	2.14286	3	3	3	2	2	3	3	2	2	3	2	2	2.5	2	2	2	2	2
1284	1	2	0	1	1	1	0	4	3	4	3	3.5	4	3	3	3	3.25	3	4	3	4	3.5	3.41667	4	3	5	4	4	4	4	4	4	5	5	5	5	5	4	5	4	5	4	4	4.58333	5	4	4	5	5
1285	0	3	1	4	3	4	32	3	5	4	5	4.25	5	3	5	5	4.5	3	3	2	3	2.75	3.83333	2	2	4	2	3	2	3	2.57143	2	3	2	3	4	3	3	3	3	3	4	3	3	3	4	2	3	3
1286	0	1	1	5	5	5	100	5	5	3	4	4.25	3	3	4	3	3.25	4	3	3	5	3.75	3.75	4	3	3	4	3	4	5	3.71429	3	4	3	4	3	3	3	2	3	2	4	3	3.08333	4	4	4	3	4
1287	0	1	1	5	4	5	75	4	3	4	4	3.75	4	3	4	4	3.75	3	3	4	2	3	3.5	1	2	3	1	2	2	1	1.71429	3	3	4	3	3	4	4	3	3	3	4	3	3.33333	3	4	3	3	4
1288	1	2	0	3	3	3	18	3	2	1	2	2	4	3	3	3	3.25	3	2	2	2	2.25	2.5	4	4	4	4	5	5	5	4.42857	4	4	3	4	4	4	3	4	4	4	5	3	3.83333	4	4	3	4	5
1289	0	4	1	5	2	4	20	3	4	4	4	3.75	4	4	3	4	3.75	4	3	3	2	3	3.5	1	2	3	2	2	3	2	2.14286	3	3	3	2	2	3	3	2	3	3	2	3	2.66667	2	2	2	2	3
1290	0	1	0	2	2	3	6	2	3	3	2	2.5	3	2	1	3	2.25	2	3	2	2	2.25	2.33333	4	3	4	3	3	5	4	3.71429	4	5	3	4	4	4	4	4	5	4	5	3	4.08333	5	5	4	4	5
1291	0	1	0	5	5	4	80	3	4	4	5	4	5	4	4	4	4.25	5	4	4	5	4.5	4.25	3	2	3	3	2	2	3	2.57143	2	1	2	2	3	2	2	2	3	2	2	2	2.08333	3	3	3	3	3
1292	0	3	1	1	2	1	1	3	1	3	1	2	2	2	3	3	2.5	3	3	3	3	3	2.5	5	4	4	4	3	5	4	4.14286	5	3	3	5	5	3	5	5	4	4	4	5	4.25	3	5	3	3	4
1293	0	4	1	1	1	2	0	4	4	4	3	3.75	4	4	3	4	3.75	3	2	2	2	2.25	3.25	4	4	4	3	3	4	2	3.42857	5	3	5	4	5	4	4	4	5	5	5	5	4.5	3	3	2	3	3
1294	1	1	1	4	4	5	60	5	3	3	4	3.75	5	5	4	5	4.75	3	5	5	4	4.25	4.25	2	3	2	1	2	2	2	2	1	1	3	3	2	2	1	1	2	2	2	2	1.83333	2	2	3	2	2
1295	1	2	1	5	3	4	40	4	3	3	4	3.5	4	2	3	3	3	1	4	3	3	2.75	3.08333	3	3	5	5	3	3	3	3.57143	4	3	4	3	3	4	4	5	3	3	4	5	3.75	4	3	3	4	5
1296	1	2	1	3	3	2	12	3	4	4	4	3.75	3	2	3	3	2.75	4	5	3	4	4	3.5	4	4	3	4	4	4	4	3.85714	5	4	3	5	3	3	5	4	3	5	5	4	4.08333	5	4	4	3	4
1297	1	3	1	4	4	4	48	2	3	2	2	2.25	4	3	3	4	3.5	4	4	4	4	4	3.25	4	3	3	4	3	4	3	3.42857	3	2	3	4	2	3	2	2	3	2	2	2	2.5	2	3	3	4	3
1298	1	4	1	2	3	1	4	4	3	3	3	3.25	4	4	4	4	4	5	3	5	4	4.25	3.83333	3	3	5	2	4	4	4	3.57143	5	4	4	5	4	4	5	3	4	5	4	4	4.25	4	4	4	4	4
1299	0	1	0	5	5	5	100	2	3	2	3	2.5	5	4	4	5	4.5	2	2	2	3	2.25	3.08333	3	3	3	3	2	3	3	2.85714	3	4	3	3	4	4	4	3	4	3	4	4	3.58333	4	4	4	5	5
1300	0	1	0	1	1	1	0	2	2	3	3	2.5	2	3	3	2	2.5	3	3	3	2	2.75	2.58333	4	4	4	5	4	3	4	4	5	5	4	4	5	5	5	4	4	4	4	5	4.5	5	5	5	5	5
1301	0	3	1	1	1	1	0	2	3	3	3	2.75	4	3	3	3	3.25	5	5	4	5	4.75	3.58333	3	4	4	4	4	3	4	3.71429	4	5	5	5	5	5	4	4	4	4	3	5	4.41667	4	3	4	4	3
1302	0	2	1	1	1	1	0	4	3	4	4	3.75	3	4	4	4	3.75	2	4	3	2	2.75	3.41667	2	2	3	3	3	3	2	2.57143	3	3	3	2	3	3	3	3	3	3	2	2	2.75	2	3	3	3	2
1303	1	1	1	3	4	2	18	3	3	3	3	3	3	3	3	4	3.25	2	2	3	2	2.25	2.83333	3	4	3	3	3	3	2	3	5	5	5	4	5	5	4	4	4	5	5	5	4.66667	5	5	3	3	4
1304	1	4	0	3	2	4	12	5	4	3	5	4.25	4	4	5	4	4.25	4	4	3	5	4	4.16667	5	3	4	2	3	4	4	3.57143	1	2	2	2	2	2	2	2	2	3	2	2	2	4	3	3	3	3
1305	0	3	0	4	5	5	80	5	5	4	4	4.5	3	2	3	2	2.5	3	2	3	2	2.5	3.16667	1	3	3	1	2	2	2	2	2	2	3	2	3	2	3	2	2	2	2	2	2.25	2	3	2	2	1
1306	1	2	1	4	2	4	16	4	2	4	3	3.25	5	4	4	4	4.25	3	2	2	3	2.5	3.33333	3	3	4	3	3	2	2	2.85714	4	3	5	3	4	3	3	3	4	4	3	3	3.5	3	3	3	3	4
1307	0	3	0	1	1	1	0	2	2	2	2	2	3	2	3	3	2.75	2	2	1	2	1.75	2.16667	4	3	3	4	3	4	3	3.42857	2	3	3	3	1	2	3	2	1	1	2	3	2.16667	3	5	3	4	4
1308	0	4	1	5	4	4	60	2	2	3	2	2.25	5	3	3	4	3.75	5	3	3	4	3.75	3.25	3	3	2	2	3	3	2	2.57143	1	1	2	2	2	1	2	2	2	2	2	2	1.75	3	3	4	3	2
1309	0	3	0	3	3	1	6	2	2	2	3	2.25	2	2	3	2	2.25	1	2	3	2	2	2.16667	5	4	4	5	4	5	4	4.42857	5	5	5	5	4	5	4	5	4	5	5	4	4.66667	5	5	3	4	4
1310	1	3	0	3	3	4	24	5	4	5	3	4.25	3	4	3	3	3.25	5	5	3	4	4.25	3.91667	4	5	4	4	3	5	5	4.28571	4	4	3	4	3	4	2	3	4	3	4	4	3.5	4	5	5	5	4
1311	0	2	0	1	2	2	2	3	2	3	3	2.75	2	3	3	2	2.5	2	2	3	2	2.25	2.5	3	3	3	4	4	4	2	3.28571	4	2	5	4	4	3	4	5	4	3	3	5	3.83333	4	5	4	4	5
1312	0	3	0	2	1	1	0	3	2	1	3	2.25	3	3	3	2	2.75	1	2	1	3	1.75	2.25	3	4	3	3	4	3	2	3.14286	3	2	3	3	2	2	2	2	3	3	3	2	2.5	2	2	3	3	3
1313	0	1	0	4	5	5	80	4	3	4	3	3.5	3	3	3	3	3	3	2	4	3	3	3.16667	2	2	3	2	2	2	3	2.28571	1	3	1	1	2	2	3	2	2	3	2	1	1.91667	2	2	3	3	2
1314	0	3	0	4	3	4	32	4	5	4	5	4.5	5	4	4	4	4.25	3	3	3	3	3	3.91667	1	2	2	3	2	2	3	2.14286	3	3	3	3	3	2	2	2	3	3	3	3	2.75	1	2	3	2	2
1315	1	4	0	1	1	2	0	3	2	2	2	2.25	3	3	3	3	3	3	3	3	2	2.75	2.66667	4	4	4	4	5	4	5	4.28571	3	3	3	3	4	2	3	3	2	3	3	3	2.91667	4	4	5	4	4
1316	1	2	0	4	5	3	48	4	5	4	4	4.25	4	5	5	5	4.75	5	4	5	4	4.5	4.5	2	3	3	4	2	2	3	2.71429	4	2	3	3	2	3	3	2	3	3	3	3	2.83333	4	3	3	3	3
1317	0	1	0	3	5	5	60	2	3	3	3	2.75	2	3	2	3	2.5	3	3	2	3	2.75	2.66667	5	4	4	4	4	5	3	4.14286	2	1	3	4	2	3	3	2	3	3	1	3	2.5	1	3	2	3	3
1318	0	4	1	5	5	5	100	5	4	4	4	4.25	4	4	5	5	4.5	5	5	4	4	4.5	4.41667	1	2	3	2	2	2	2	2	3	2	2	3	1	2	2	3	2	2	3	2	2.25	3	5	4	4	4
1319	0	2	0	3	5	3	36	3	3	3	3	3	3	4	4	4	3.75	2	2	2	2	2	2.91667	3	3	3	3	3	3	2	2.85714	3	2	3	3	3	3	3	3	4	3	2	5	3.08333	3	2	3	3	2
1320	0	2	0	2	1	1	0	1	2	2	2	1.75	3	3	3	3	3	2	3	3	3	2.75	2.5	4	5	5	4	5	5	4	4.57143	4	4	3	5	5	4	5	4	5	4	5	4	4.33333	4	5	4	4	4
1321	0	4	1	4	2	5	20	4	4	3	4	3.75	5	3	4	4	4	4	3	3	3	3.25	3.66667	4	4	5	4	3	4	5	4.14286	3	3	3	2	3	3	2	2	3	1	2	1	2.33333	2	3	2	3	2
1322	1	4	1	3	2	3	9	5	3	4	4	4	4	5	4	4	4.25	3	5	5	3	4	4.08333	4	4	3	4	4	4	4	3.85714	3	3	3	3	3	3	3	4	3	4	4	3	3.25	4	5	4	4	4
1323	0	2	0	4	5	5	80	4	5	3	5	4.25	4	5	4	5	4.5	3	4	3	4	3.5	4.08333	2	2	2	1	3	1	2	1.85714	3	3	2	2	3	2	1	3	3	2	2	3	2.41667	3	2	2	2	2
1324	1	1	1	3	3	1	6	3	2	2	2	2.25	3	3	3	3	3	3	3	3	4	3.25	2.83333	4	5	3	4	4	5	3	4	5	5	5	4	3	5	4	3	4	4	4	5	4.25	5	5	4	5	5
1325	1	4	0	4	4	4	48	5	5	5	5	5	4	3	3	3	3.25	3	2	3	4	3	3.75	3	3	2	3	2	4	3	2.85714	2	2	2	2	3	2	2	1	2	2	3	2	2.08333	3	3	3	2	2
1326	1	3	0	4	5	4	64	3	4	3	3	3.25	3	4	3	3	3.25	4	4	4	5	4.25	3.58333	3	2	3	3	2	2	2	2.42857	3	3	3	3	3	1	3	3	2	5	3	4	3	3	4	3	4	4
1327	0	2	1	3	4	2	18	3	3	3	3	3	4	4	3	4	3.75	4	4	4	4	4	3.58333	4	4	5	5	3	3	4	4	5	5	5	4	4	4	4	4	5	4	4	3	4.25	5	3	5	4	5
1328	0	4	1	1	1	1	0	4	3	4	5	4	3	4	4	4	3.75	3	3	3	4	3.25	3.66667	3	4	4	3	3	4	3	3.42857	3	2	2	2	2	3	3	2	3	2	1	3	2.33333	3	5	2	3	3
1329	1	4	1	3	2	4	12	3	1	4	3	2.75	4	4	4	4	4	4	3	5	4	4	3.58333	2	3	2	2	3	3	2	2.42857	5	4	4	3	4	5	4	5	4	5	4	4	4.25	3	3	3	3	3
1330	1	1	0	5	5	3	60	2	3	2	3	2.5	3	3	3	3	3	4	3	3	5	3.75	3.08333	3	3	4	3	3	3	3	3.14286	1	2	1	2	3	2	2	3	3	2	2	2	2.08333	3	3	3	3	3
1331	1	4	0	3	1	1	0	5	4	5	5	4.75	3	3	3	3	3	4	3	4	2	3.25	3.66667	3	3	4	3	3	4	3	3.28571	2	2	3	3	2	2	2	3	3	2	2	3	2.41667	2	3	2	3	3
1332	0	3	0	2	3	2	8	3	2	3	2	2.5	3	3	3	3	3	2	2	3	3	2.5	2.66667	4	5	4	4	4	5	4	4.28571	5	4	5	3	4	4	4	5	4	4	5	4	4.25	4	5	4	5	5
1333	0	2	0	5	5	5	100	4	4	3	4	3.75	4	4	4	4	4	3	3	3	3	3	3.58333	3	2	3	3	2	2	3	2.57143	3	3	2	3	3	3	4	3	2	3	4	2	2.91667	3	4	3	3	3
1334	0	1	1	5	5	5	100	4	5	4	4	4.25	5	5	3	3	4	3	5	4	4	4	4.08333	2	3	3	3	4	3	4	3.14286	3	3	2	2	3	2	3	3	3	3	3	2	2.66667	4	5	4	4	5
1335	0	1	1	5	5	4	80	3	3	4	3	3.25	4	4	4	4	4	1	3	2	3	2.25	3.16667	5	3	3	3	4	3	4	3.57143	5	5	5	5	4	4	3	5	4	5	4	4	4.41667	4	4	3	4	5
1336	1	3	0	3	2	3	9	3	3	3	3	3	3	3	3	3	3	1	3	3	2	2.25	2.75	3	3	4	2	4	3	4	3.28571	4	4	4	5	4	4	4	4	4	5	4	4	4.16667	4	2	5	5	4
1337	0	3	1	2	4	3	18	4	3	3	4	3.5	3	2	3	3	2.75	3	2	3	3	2.75	3	2	1	4	2	2	1	3	2.14286	3	3	3	3	4	2	4	3	3	3	3	3	3.08333	4	3	3	3	3
1338	0	2	0	3	2	3	9	1	3	3	3	2.5	4	4	4	5	4.25	3	2	2	2	2.25	3	4	4	3	4	5	4	3	3.85714	4	4	5	3	3	4	3	4	4	4	3	5	3.83333	3	4	4	4	5
1339	1	4	0	3	4	2	18	3	5	4	3	3.75	5	4	4	4	4.25	4	3	4	5	4	4	3	4	2	3	3	2	3	2.85714	3	3	3	1	4	4	2	2	2	2	3	3	2.66667	2	3	2	2	2
1340	1	3	1	5	5	4	80	4	5	5	5	4.75	3	4	5	3	3.75	5	5	4	4	4.5	4.33333	3	4	2	3	4	3	3	3.14286	3	3	4	3	3	4	3	3	3	4	3	3	3.25	2	1	2	2	1
1341	1	1	0	4	4	5	60	3	3	3	3	3	4	5	4	5	4.5	3	4	4	3	3.5	3.66667	3	4	3	2	3	3	3	3	3	3	3	3	3	3	3	3	3	4	3	3	3.08333	3	3	3	4	3
1342	1	4	1	3	3	3	18	5	5	4	4	4.5	3	3	3	3	3	4	3	3	2	3	3.5	4	4	4	4	3	4	3	3.71429	4	4	5	4	4	5	3	5	4	4	5	4	4.25	3	3	3	3	3
1343	0	4	1	5	3	4	40	3	4	4	4	3.75	4	4	4	3	3.75	4	3	4	4	3.75	3.75	2	3	3	3	3	2	3	2.71429	3	3	2	2	2	3	3	1	3	3	2	4	2.58333	3	3	2	3	3
1344	0	4	0	1	2	2	2	4	4	4	3	3.75	4	5	4	3	4	5	4	4	3	4	3.91667	2	3	2	3	3	2	2	2.42857	4	4	5	5	4	4	5	4	4	5	3	4	4.25	2	2	2	3	3
1345	1	3	1	4	2	5	20	3	3	2	2	2.5	2	3	3	3	2.75	3	3	2	2	2.5	2.58333	2	2	2	2	3	2	2	2.14286	3	3	3	2	4	3	3	3	1	3	3	3	2.83333	4	4	5	5	4
1346	0	4	0	4	5	5	80	4	4	4	5	4.25	5	5	5	5	5	5	5	4	5	4.75	4.66667	4	3	4	2	4	4	3	3.42857	3	4	4	3	3	4	3	3	3	3	2	4	3.25	4	5	5	3	5
1347	0	2	0	2	4	3	18	4	3	3	3	3.25	4	3	3	3	3.25	2	1	3	2	2	2.83333	3	4	5	4	4	4	4	4	3	3	4	3	4	3	3	3	3	4	4	3	3.33333	4	4	3	5	5
1348	1	4	0	2	4	4	24	3	4	4	3	3.5	3	2	3	3	2.75	3	3	1	4	2.75	3	2	2	4	2	2	2	2	2.28571	3	3	4	3	5	3	4	4	4	4	5	3	3.75	4	4	5	4	4
1349	0	1	0	5	5	4	80	3	3	1	3	2.5	2	3	3	3	2.75	3	4	5	3	3.75	3	1	2	3	3	2	2	2	2.14286	3	3	3	2	3	3	2	3	3	1	3	4	2.75	3	3	4	4	3
1350	1	3	0	5	2	2	10	3	4	3	2	3	3	4	3	3	3.25	3	2	3	3	2.75	3	2	2	2	3	3	2	2	2.28571	5	5	4	3	4	5	4	4	4	4	3	4	4.08333	3	3	3	3	3
1351	1	2	1	4	3	5	40	4	5	4	4	4.25	3	3	3	3	3	3	3	4	3	3.25	3.5	3	2	2	3	2	2	2	2.28571	2	2	3	2	2	2	2	3	2	2	2	2	2.16667	3	2	3	3	3
1352	0	1	1	4	3	3	24	3	3	2	3	2.75	4	4	4	4	4	2	2	1	1	1.5	2.75	3	3	3	4	2	3	3	3	3	4	3	2	3	4	4	3	5	4	3	4	3.5	3	5	5	4	4
1353	0	1	1	3	5	5	60	2	3	3	3	2.75	3	4	3	3	3.25	3	4	1	2	2.5	2.83333	2	3	3	3	2	4	3	2.85714	3	3	2	2	3	3	3	2	3	4	3	2	2.75	2	4	4	3	2
1354	1	2	0	5	5	5	100	5	4	5	5	4.75	4	4	3	4	3.75	4	4	4	4	4	4.16667	3	4	5	3	3	3	3	3.42857	3	2	2	3	3	2	2	3	3	1	2	2	2.33333	2	3	2	3	3
1355	0	1	0	3	4	3	27	3	3	3	3	3	3	3	3	3	3	3	4	3	3	3.25	3.08333	5	4	5	4	5	3	5	4.42857	3	3	2	2	3	2	3	2	3	3	4	4	2.83333	3	2	3	3	4
1356	1	1	1	5	5	5	100	3	4	5	5	4.25	4	5	4	4	4.25	4	4	3	4	3.75	4.08333	1	2	3	3	2	2	2	2.14286	2	2	2	2	1	2	2	2	3	3	1	1	1.91667	2	3	3	2	2
1357	1	2	0	3	3	4	24	3	2	3	2	2.5	4	5	4	5	4.5	4	3	4	4	3.75	3.58333	4	3	3	3	3	3	2	3	3	1	3	2	1	3	3	2	3	2	2	3	2.33333	3	4	4	2	4
1358	1	4	0	5	4	4	60	4	5	5	5	4.75	4	4	4	4	4	3	5	4	5	4.25	4.33333	2	3	5	3	3	3	3	3.14286	2	2	3	3	2	3	3	2	2	2	3	3	2.5	3	3	2	4	3
1359	1	2	0	5	4	4	60	3	3	3	3	3	3	3	3	3	3	2	3	3	3	2.75	2.91667	2	2	2	1	2	2	3	2	2	3	2	3	3	3	3	3	3	3	3	3	2.83333	4	4	3	5	3
1360	1	1	0	1	2	1	1	3	2	2	3	2.5	4	3	3	3	3.25	2	3	3	3	2.75	2.83333	4	4	4	3	3	4	3	3.57143	4	4	4	5	4	4	4	5	4	4	4	5	4.25	2	2	2	3	3
1361	1	2	1	5	5	5	100	5	5	4	5	4.75	4	4	5	5	4.5	4	5	5	5	4.75	4.66667	2	2	1	2	3	1	2	1.85714	2	3	3	2	1	2	2	2	2	2	2	2	2.08333	3	2	2	3	2
1362	0	1	0	1	1	1	0	2	2	2	1	1.75	3	3	3	3	3	3	2	3	3	2.75	2.5	4	4	4	4	5	4	4	4.14286	4	5	4	4	4	3	4	5	5	4	4	3	4.08333	4	3	5	3	5
1363	0	2	1	4	3	4	32	4	5	4	5	4.5	5	4	4	5	4.5	3	3	2	3	2.75	3.91667	2	2	3	3	3	2	3	2.57143	3	3	3	3	4	2	3	3	2	3	3	2	2.83333	3	3	3	3	3
1364	1	3	0	1	1	4	0	3	3	4	5	3.75	5	5	5	5	5	4	3	3	3	3.25	4	2	3	2	3	2	2	2	2.28571	2	2	2	2	2	3	2	2	2	2	3	1	2.08333	2	3	2	2	1
1365	0	3	0	5	5	4	80	3	4	5	5	4.25	3	4	5	4	4	4	4	4	4	4	4.08333	2	5	3	3	4	3	3	3.28571	4	3	4	3	4	3	5	4	3	3	4	4	3.66667	2	4	3	3	3
1366	0	4	1	1	1	2	0	3	2	3	3	2.75	3	2	4	3	3	3	3	2	3	2.75	2.83333	3	3	2	2	3	2	3	2.57143	3	2	2	2	3	2	3	3	2	2	2	2	2.33333	1	2	3	3	2
1367	1	1	1	5	5	5	100	4	5	5	5	4.75	5	5	5	5	5	4	4	3	3	3.5	4.41667	3	1	2	2	2	2	2	2	3	3	5	5	4	3	4	4	5	4	4	3	3.91667	3	1	1	3	2
1368	1	4	0	1	2	2	2	3	4	4	3	3.5	3	3	3	3	3	4	5	5	3	4.25	3.58333	3	4	3	3	4	2	3	3.14286	3	4	3	3	4	3	4	3	3	4	3	3	3.33333	3	2	3	2	3
1369	0	1	1	5	4	5	75	4	4	5	4	4.25	4	4	5	3	4	4	4	4	5	4.25	4.16667	4	4	4	4	4	4	2	3.71429	4	3	4	4	3	5	4	5	5	5	3	3	4	3	3	3	3	4
1370	1	1	1	4	4	5	60	5	4	4	3	4	4	5	5	5	4.75	5	4	5	5	4.75	4.5	5	5	4	4	5	4	4	4.42857	3	5	3	2	4	3	3	3	2	3	3	3	3.08333	4	5	3	4	4
1371	0	1	1	3	4	2	18	3	3	4	5	3.75	3	2	3	3	2.75	2	2	1	3	2	2.83333	3	1	2	3	3	2	2	2.28571	3	1	4	3	2	2	2	3	4	2	3	3	2.66667	4	3	4	4	3
1372	0	3	0	5	5	5	100	4	3	4	4	3.75	4	3	3	4	3.5	4	3	3	4	3.5	3.58333	3	2	3	2	3	2	3	2.57143	3	2	1	3	2	2	3	2	2	3	2	3	2.33333	2	2	2	2	3
1373	1	2	1	3	3	3	18	4	3	3	3	3.25	4	4	3	3	3.5	5	4	5	5	4.75	3.83333	5	4	4	4	5	4	5	4.42857	4	5	4	3	4	4	4	5	4	4	4	5	4.16667	4	4	3	3	3
1374	1	3	1	4	4	3	36	5	5	4	4	4.5	2	3	2	2	2.25	4	5	4	3	4	3.58333	4	2	3	5	3	3	4	3.42857	3	4	2	4	4	4	3	2	3	2	4	4	3.25	3	3	3	3	3
1375	1	4	0	3	2	3	9	4	4	4	5	4.25	4	4	5	4	4.25	4	4	4	3	3.75	4.08333	3	3	3	2	3	3	3	2.85714	2	2	2	3	2	3	3	2	3	1	3	1	2.25	4	3	3	1	4
1376	0	1	1	5	5	5	100	3	3	2	3	2.75	3	2	3	3	2.75	4	5	4	3	4	3.16667	4	3	2	3	4	3	4	3.28571	3	5	4	4	3	4	3	3	3	4	4	3	3.58333	3	4	4	5	5
1377	1	4	0	1	2	2	2	2	2	3	2	2.25	4	3	4	5	4	1	2	3	3	2.25	2.83333	3	2	3	4	3	2	3	2.85714	2	2	2	3	2	3	3	3	1	3	2	2	2.33333	4	2	3	4	4
1378	1	1	1	4	4	5	60	5	5	5	4	4.75	4	4	5	4	4.25	5	4	5	5	4.75	4.58333	2	3	2	2	2	2	3	2.28571	4	4	3	3	5	3	3	4	3	4	3	3	3.5	2	3	3	1	3
1379	1	4	0	3	2	3	9	4	4	3	4	3.75	3	4	4	4	3.75	2	3	3	4	3	3.5	3	4	4	3	4	4	3	3.57143	4	3	3	4	4	3	4	4	4	4	3	3	3.58333	4	5	4	5	5
1380	1	2	0	2	3	2	8	3	1	3	3	2.5	3	2	3	3	2.75	1	2	2	3	2	2.41667	4	3	5	4	2	3	3	3.42857	4	5	5	4	4	4	4	3	5	3	4	4	4.08333	4	4	4	5	4
1381	0	4	0	2	2	2	4	5	3	4	4	4	3	3	3	2	2.75	2	3	3	1	2.25	3	3	2	4	3	3	3	3	3	3	3	2	1	3	3	4	3	3	3	3	4	2.91667	3	3	2	2	2
1382	1	4	0	1	3	1	2	5	3	3	4	3.75	5	5	5	5	5	4	3	1	3	2.75	3.83333	4	3	3	4	4	3	3	3.42857	4	4	3	4	3	5	5	3	5	4	4	3	3.91667	3	3	2	2	4
1383	1	2	0	2	3	2	8	3	3	3	3	3	1	4	3	3	2.75	4	4	4	5	4.25	3.33333	3	4	5	4	5	4	3	4	5	4	5	5	5	5	5	4	4	4	5	4	4.58333	4	4	4	5	4
1384	0	2	1	2	2	1	2	3	3	3	3	3	5	4	4	4	4.25	4	3	3	3	3.25	3.5	3	2	3	2	3	2	3	2.57143	4	4	3	3	4	4	3	3	4	3	4	3	3.5	3	5	4	4	4
1385	0	3	0	3	4	3	27	5	3	4	4	4	3	4	4	4	3.75	2	3	4	4	3.25	3.66667	3	3	3	3	3	3	2	2.85714	3	3	2	2	3	3	2	3	3	4	3	2	2.75	3	2	3	3	3
1386	0	2	1	3	4	4	36	3	2	3	3	2.75	4	3	2	3	3	2	3	2	4	2.75	2.83333	3	3	4	4	5	3	2	3.42857	3	3	5	3	3	3	3	3	3	3	3	2	3.08333	3	5	4	3	4
1387	0	3	0	1	1	1	0	3	3	3	3	3	3	3	2	3	2.75	2	3	3	3	2.75	2.83333	4	3	3	4	4	4	3	3.57143	4	4	4	3	4	3	4	3	3	4	4	3	3.58333	5	5	4	4	4
1388	0	4	1	1	2	3	3	3	3	3	2	2.75	2	2	3	2	2.25	3	1	4	2	2.5	2.5	4	3	3	3	4	5	4	3.71429	4	4	4	4	5	4	4	5	4	5	3	4	4.16667	3	4	4	4	4
1389	1	3	0	2	3	2	8	3	3	4	3	3.25	5	5	4	5	4.75	3	4	3	4	3.5	3.83333	3	3	4	3	3	4	3	3.28571	2	3	3	4	3	2	3	3	3	4	3	2	2.91667	3	3	3	2	2
1390	1	3	0	3	2	2	6	3	3	4	3	3.25	3	3	3	3	3	2	3	2	3	2.5	2.91667	5	4	4	4	4	4	4	4.14286	5	5	5	4	5	4	5	4	3	5	4	3	4.33333	3	3	2	2	3
1391	1	3	1	2	5	5	40	4	4	3	4	3.75	3	3	3	3	3	3	3	3	2	2.75	3.16667	5	5	3	4	4	5	3	4.14286	3	3	4	4	3	3	3	3	3	3	4	4	3.33333	5	5	5	4	5
1392	1	1	1	2	3	4	16	3	3	3	3	3	4	2	3	3	3	4	4	5	4	4.25	3.41667	5	5	5	5	5	4	4	4.71429	4	5	4	5	3	4	4	5	4	5	5	4	4.33333	5	4	4	5	4
1393	1	1	0	5	5	4	80	3	5	3	3	3.5	4	4	4	4	4	4	5	4	4	4.25	3.91667	4	4	3	4	5	3	3	3.71429	4	3	5	4	4	4	3	4	3	3	3	5	3.75	5	2	4	2	5
1394	0	3	0	1	2	1	1	2	3	2	2	2.25	3	3	3	3	3	3	1	1	2	1.75	2.33333	5	4	3	5	4	4	4	4.14286	5	4	4	3	4	4	4	5	5	5	5	5	4.41667	5	4	5	5	3
1395	0	1	1	1	1	1	0	3	3	3	3	3	3	3	3	3	3	3	1	2	1	1.75	2.58333	5	4	4	5	4	5	5	4.57143	5	5	4	4	5	5	4	4	4	4	4	5	4.41667	5	5	4	5	5
1396	0	2	1	3	5	3	36	3	4	5	3	3.75	4	4	4	5	4.25	5	5	5	5	5	4.33333	3	3	4	3	3	3	2	3	3	3	3	3	2	3	2	3	3	2	4	4	2.91667	2	2	2	1	1
1397	0	4	1	4	5	4	64	5	3	5	4	4.25	4	4	4	4	4	4	3	3	4	3.5	3.91667	3	2	1	4	2	2	2	2.28571	3	3	2	2	2	2	2	2	3	3	2	3	2.41667	2	2	3	2	3
1398	0	3	0	3	3	2	12	3	2	3	2	2.5	3	4	3	4	3.5	3	2	2	2	2.25	2.75	4	4	4	5	5	5	3	4.28571	4	3	4	4	4	5	4	4	5	5	5	5	4.33333	5	4	4	4	3
1399	0	2	0	1	2	1	1	2	3	3	2	2.5	3	3	3	3	3	3	3	3	3	3	2.83333	3	4	4	4	3	5	3	3.71429	3	3	4	4	3	3	3	3	4	4	3	4	3.41667	3	4	3	3	4
1400	0	1	1	5	3	5	50	3	3	3	3	3	4	4	2	3	3.25	1	2	2	3	2	2.75	3	2	4	4	3	4	3	3.28571	3	3	4	3	2	3	3	4	2	3	3	4	3.08333	3	4	4	3	4
1401	0	1	1	5	5	5	100	4	5	4	5	4.5	3	3	4	4	3.5	3	2	3	3	2.75	3.58333	3	2	4	2	1	3	2	2.42857	2	2	2	1	3	2	2	3	2	2	2	1	2	3	3	3	3	3
1402	0	4	1	2	2	1	2	3	3	3	4	3.25	3	3	2	2	2.5	4	4	3	4	3.75	3.16667	2	2	2	3	3	2	1	2.14286	3	3	3	3	3	4	4	3	3	4	2	4	3.25	3	4	3	4	3
1403	1	2	0	5	4	5	75	4	3	4	4	3.75	4	5	5	5	4.75	5	5	5	4	4.75	4.41667	2	2	4	2	1	3	3	2.42857	3	3	2	2	3	3	2	1	1	1	3	2	2.16667	2	3	4	3	3
1404	1	2	0	1	2	3	3	2	2	3	3	2.5	3	3	3	3	3	1	3	2	3	2.25	2.58333	4	4	5	4	4	3	5	4.14286	5	5	4	4	5	5	4	5	4	4	4	4	4.41667	4	4	4	4	4
1405	0	4	1	5	5	5	100	5	5	5	5	5	5	5	5	5	5	4	5	5	5	4.75	4.91667	2	2	2	2	2	2	2	2	2	1	2	2	2	3	1	2	2	2	2	2	1.91667	2	1	1	3	3
1406	1	2	0	3	5	4	48	4	5	4	4	4.25	5	4	4	5	4.5	5	5	4	5	4.75	4.5	1	3	3	2	4	3	3	2.71429	3	3	2	2	2	3	2	3	3	2	1	2	2.33333	3	5	5	4	4
1407	0	3	1	4	5	5	80	5	5	4	5	4.75	5	4	5	5	4.75	5	5	5	4	4.75	4.75	2	2	2	2	2	1	1	1.71429	2	2	2	3	3	2	3	3	2	2	3	3	2.5	1	2	2	1	2
1408	0	3	1	2	2	1	2	3	2	2	2	2.25	3	3	4	3	3.25	2	3	1	2	2	2.5	4	4	4	4	3	3	4	3.71429	3	3	3	3	4	4	3	4	3	4	4	4	3.5	3	4	3	3	4
1409	1	4	0	1	2	1	1	2	2	2	2	2	3	3	3	4	3.25	4	5	4	4	4.25	3.16667	3	3	3	2	2	3	2	2.57143	4	4	4	4	4	4	4	4	4	4	5	5	4.16667	4	4	3	3	3
1410	1	4	1	2	2	1	2	3	3	2	3	2.75	4	3	3	3	3.25	3	2	2	1	2	2.66667	5	4	5	3	3	5	4	4.14286	4	4	4	5	4	4	3	4	4	3	3	4	3.83333	3	3	4	3	5
1411	0	2	1	5	5	4	80	5	5	5	5	5	5	4	5	5	4.75	5	4	4	4	4.25	4.66667	2	1	2	2	3	2	2	2	3	2	2	2	3	2	2	2	3	3	2	3	2.41667	2	3	2	3	3
1412	0	2	1	3	3	3	18	4	5	4	4	4.25	2	3	3	3	2.75	2	3	2	1	2	3	2	3	3	3	4	4	2	3	4	3	4	4	3	4	3	3	4	3	2	3	3.33333	5	5	5	4	4
1413	0	4	1	4	2	4	16	4	3	3	4	3.5	4	3	4	3	3.5	3	4	4	3	3.5	3.5	2	2	3	3	3	1	2	2.28571	2	3	2	3	3	3	2	3	2	3	3	4	2.75	3	4	4	5	3
1414	1	2	0	3	4	3	27	5	3	4	4	4	3	5	4	4	4	4	2	3	5	3.5	3.83333	3	2	2	2	4	3	3	2.71429	3	3	2	4	4	3	2	3	3	2	3	3	2.91667	3	2	2	3	3
1415	0	3	1	3	4	2	18	4	5	5	4	4.5	4	4	5	4	4.25	5	3	5	3	4	4.25	3	2	2	2	2	2	2	2.14286	3	3	3	3	2	2	2	1	3	2	3	2	2.41667	2	2	2	2	3
1416	1	3	0	4	5	4	64	4	4	5	5	4.5	4	4	4	5	4.25	4	3	5	5	4.25	4.33333	2	1	2	2	2	2	2	1.85714	2	2	2	1	1	1	2	3	3	2	2	2	1.91667	2	2	2	1	2
1417	1	2	1	5	4	5	75	4	4	4	4	4	3	3	3	3	3	5	4	3	3	3.75	3.58333	3	2	2	1	3	2	2	2.14286	3	2	2	2	3	2	3	3	2	2	3	4	2.58333	2	1	2	3	1
1418	0	3	1	5	5	3	60	3	3	5	4	3.75	4	2	2	3	2.75	2	3	2	3	2.5	3	2	2	3	1	3	3	3	2.42857	2	3	2	1	2	2	2	2	1	2	2	1	1.83333	2	3	2	2	3
1419	1	1	0	2	2	3	6	3	3	4	2	3	2	4	3	3	3	2	3	3	3	2.75	2.91667	4	4	3	3	3	2	3	3.14286	5	4	4	5	4	4	4	5	4	5	3	4	4.25	5	4	4	4	5
1420	1	4	1	1	2	2	2	4	3	3	4	3.5	3	3	4	3	3.25	2	2	2	2	2	2.91667	3	2	2	2	2	3	3	2.42857	3	2	3	3	4	2	3	3	3	3	4	3	3	1	1	4	3	3
1421	0	2	1	2	2	1	2	2	2	3	2	2.25	4	4	3	3	3.5	2	2	2	2	2	2.58333	4	5	4	5	5	4	4	4.42857	3	2	3	3	3	3	2	3	2	3	2	3	2.66667	2	3	3	3	3
1422	0	3	1	1	1	1	0	2	2	4	3	2.75	5	4	4	5	4.5	1	1	2	1	1.25	2.83333	4	4	3	2	3	3	3	3.14286	3	3	3	2	3	3	3	3	3	3	3	3	2.91667	2	4	2	4	3
1423	1	3	0	2	2	1	2	5	4	4	4	4.25	4	4	4	4	4	4	3	3	3	3.25	3.83333	2	2	2	2	1	2	2	1.85714	1	2	2	1	2	2	3	3	2	2	2	2	2	2	3	2	1	1
1424	1	2	0	3	2	4	12	1	2	2	2	1.75	3	3	3	3	3	4	4	4	3	3.75	2.83333	4	5	4	3	5	4	3	4	3	3	4	3	3	3	3	4	3	4	4	4	3.41667	4	5	4	4	4
1425	1	1	0	2	1	2	0	1	2	2	2	1.75	3	3	2	3	2.75	2	1	2	1	1.5	2	3	5	3	4	3	5	4	3.85714	4	4	3	3	4	3	3	5	4	4	3	3	3.58333	3	2	3	3	4
1426	1	4	1	3	1	1	0	5	3	3	4	3.75	3	3	3	3	3	4	3	3	3	3.25	3.33333	2	3	3	2	2	2	1	2.14286	3	2	2	3	3	3	1	2	2	2	1	2	2.16667	5	4	4	4	4
1427	0	2	1	2	5	5	40	3	4	4	4	3.75	4	4	5	4	4.25	4	4	4	4	4	4	4	4	4	4	3	4	4	3.85714	3	3	3	3	3	3	3	2	2	2	3	4	2.83333	3	4	4	3	3
1428	0	2	0	1	2	1	1	3	2	3	2	2.5	3	3	3	3	3	2	3	3	3	2.75	2.75	4	3	3	3	3	3	4	3.28571	4	4	3	2	3	2	3	3	4	4	4	2	3.16667	3	4	3	4	3
1429	1	3	0	4	2	4	16	2	2	2	3	2.25	3	3	4	3	3.25	5	4	4	3	4	3.16667	3	3	4	4	3	3	4	3.42857	4	4	3	3	3	4	4	4	4	4	3	4	3.66667	4	4	5	4	4
1430	1	4	0	1	2	1	1	2	4	3	3	3	4	4	4	4	4	5	4	5	3	4.25	3.75	4	3	3	5	4	4	4	3.85714	5	4	4	4	3	4	4	4	3	5	4	4	4	3	4	5	3	4
1431	0	2	0	2	2	4	8	2	4	3	5	3.5	3	4	3	3	3.25	3	4	3	3	3.25	3.33333	5	4	5	4	3	4	4	4.14286	5	3	4	5	5	5	4	4	5	5	5	5	4.58333	4	4	4	5	5
1432	1	4	0	4	5	4	64	5	5	5	5	5	5	4	5	5	4.75	4	3	3	3	3.25	4.33333	3	2	2	2	2	2	1	2	3	2	2	2	4	3	3	3	2	2	3	2	2.58333	3	3	2	2	2
1433	1	3	0	4	3	4	32	3	3	3	3	3	4	5	5	5	4.75	5	4	4	4	4.25	4	1	2	2	2	1	2	2	1.71429	4	5	4	3	3	4	4	5	4	2	3	3	3.66667	4	4	3	4	4
1434	0	4	1	2	4	2	12	3	4	3	3	3.25	4	4	4	3	3.75	4	4	3	5	4	3.66667	2	4	2	3	1	2	3	2.42857	3	4	3	4	2	4	4	3	4	3	5	3	3.5	5	4	4	5	5
1435	1	3	1	3	2	2	6	4	3	5	4	4	3	2	2	2	2.25	2	3	2	3	2.5	2.91667	3	4	4	3	3	3	3	3.28571	3	4	4	5	4	3	5	2	4	3	4	3	3.66667	2	3	1	2	3
1436	0	2	0	1	1	1	0	1	3	2	2	2	3	3	3	3	3	3	3	3	4	3.25	2.75	5	5	4	4	4	4	4	4.28571	4	3	4	4	4	3	3	5	4	4	4	4	3.83333	3	2	3	3	3
1437	1	4	1	3	2	1	3	4	2	4	3	3.25	2	3	3	3	2.75	1	3	2	1	1.75	2.58333	4	3	2	3	2	3	4	3	4	4	3	4	3	3	3	3	4	4	3	4	3.5	2	3	2	3	3
1438	0	1	0	2	3	4	16	4	4	3	5	4	2	3	3	3	2.75	3	2	3	3	2.75	3.16667	4	4	3	5	4	4	5	4.14286	5	5	4	3	5	5	5	5	5	4	3	4	4.41667	4	5	5	4	5
1439	1	4	1	3	3	5	30	3	4	3	3	3.25	4	5	4	4	4.25	5	4	3	3	3.75	3.75	1	3	2	2	2	2	2	2	2	2	1	2	2	3	2	3	2	1	3	1	2	2	1	2	2	2
1440	0	4	0	1	1	2	0	3	2	2	2	2.25	3	4	3	3	3.25	3	4	4	3	3.5	3	3	3	2	2	3	3	1	2.42857	3	2	3	3	3	3	3	3	3	3	4	3	3	3	3	4	4	4
1441	1	4	0	1	2	2	2	4	4	3	3	3.5	3	4	4	4	3.75	3	3	3	3	3	3.41667	3	2	3	4	3	3	2	2.85714	3	3	2	3	2	3	2	2	2	3	2	4	2.58333	3	3	3	3	3
1442	1	2	0	5	4	3	45	4	3	3	3	3.25	4	5	5	4	4.5	4	5	4	3	4	3.91667	1	2	2	3	2	3	3	2.28571	1	1	2	2	2	2	2	1	2	3	3	2	1.91667	5	4	3	5	5
1443	0	3	1	1	2	2	2	4	3	4	4	3.75	3	2	4	3	3	3	4	4	3	3.5	3.41667	4	3	2	4	4	4	3	3.42857	3	2	3	3	1	3	2	2	2	3	2	2	2.33333	3	3	4	4	3
1444	0	3	0	2	3	4	16	5	5	5	5	5	2	4	3	3	3	3	3	3	3	3	3.66667	2	3	3	3	3	2	2	2.57143	2	2	3	2	3	2	2	1	2	2	1	2	2	2	1	3	2	3
1445	1	1	0	3	2	3	9	2	3	2	3	2.5	3	3	3	3	3	2	3	3	3	2.75	2.75	5	4	5	4	4	5	4	4.42857	5	4	4	5	5	4	5	4	4	5	4	5	4.5	3	5	4	3	5
1446	1	4	1	1	1	1	0	5	5	5	5	5	5	5	5	4	4.75	3	3	5	3	3.5	4.41667	2	2	2	2	2	3	2	2.14286	3	3	4	2	3	3	3	3	3	3	3	3	3	3	2	3	2	3
1447	1	2	1	5	5	5	100	5	5	5	5	5	5	5	5	5	5	4	5	5	5	4.75	4.91667	2	3	1	2	3	1	3	2.14286	2	3	1	2	2	2	2	2	1	2	2	2	1.91667	2	3	2	3	1
1448	0	1	0	1	2	2	2	4	4	4	4	4	3	2	2	3	2.5	3	5	4	4	4	3.5	2	3	3	3	3	4	4	3.14286	3	3	3	3	4	4	3	4	2	4	2	3	3.16667	2	3	3	3	3
1449	1	3	0	1	2	1	1	4	4	3	3	3.5	3	4	4	3	3.5	4	5	3	3	3.75	3.58333	2	2	2	2	2	2	3	2.14286	3	1	3	2	3	3	3	3	2	3	3	2	2.58333	5	3	3	4	4
1450	0	3	1	4	5	5	80	3	4	4	4	3.75	3	3	3	2	2.75	2	3	4	4	3.25	3.25	2	3	3	3	4	2	3	2.85714	3	3	3	2	3	2	3	2	4	2	4	2	2.75	2	3	3	4	4
1451	0	3	0	3	4	3	27	2	2	2	2	2	2	3	3	3	2.75	3	2	3	2	2.5	2.41667	3	3	3	3	2	2	2	2.57143	3	4	4	5	4	4	4	3	5	4	4	3	3.91667	3	3	5	4	3
1452	1	2	0	2	2	2	4	3	4	3	4	3.5	3	4	4	3	3.5	5	5	3	4	4.25	3.75	4	4	4	4	2	4	5	3.85714	5	5	5	5	5	4	4	5	5	4	4	5	4.66667	5	4	5	5	4
1453	0	3	0	5	5	5	100	5	4	5	5	4.75	4	3	3	3	3.25	3	3	3	2	2.75	3.58333	1	2	2	3	2	2	3	2.14286	3	2	2	2	2	2	2	2	1	2	2	2	2	1	1	3	1	2
1454	1	3	0	5	4	2	30	3	3	4	3	3.25	4	4	4	4	4	3	4	3	3	3.25	3.5	2	3	2	3	4	2	2	2.57143	2	3	3	3	3	3	3	3	3	2	2	3	2.75	4	3	3	3	3
1455	0	4	1	2	3	3	12	2	3	3	3	2.75	3	3	4	4	3.5	2	2	2	2	2	2.75	4	2	2	4	3	3	3	3	3	4	4	4	3	4	4	4	3	3	3	3	3.5	3	3	4	3	4
1456	1	3	1	2	1	1	0	2	1	3	2	2	3	3	3	3	3	3	3	3	3	3	2.66667	4	3	5	4	3	4	4	3.85714	3	2	2	2	3	3	3	2	2	3	2	2	2.41667	4	4	5	4	2
1457	0	4	1	4	5	4	64	3	3	4	3	3.25	4	5	4	4	4.25	5	4	5	5	4.75	4.08333	3	4	1	2	2	3	2	2.42857	4	4	4	5	5	4	3	4	5	4	4	4	4.16667	3	4	3	4	3
1458	0	1	1	4	3	4	32	3	2	3	3	2.75	3	3	4	4	3.5	5	3	4	5	4.25	3.5	5	4	4	4	5	4	4	4.28571	2	2	3	2	3	2	3	2	3	2	2	3	2.41667	4	4	4	4	4
1459	0	3	1	1	1	1	0	4	4	4	4	4	4	4	3	4	3.75	3	4	4	3	3.5	3.75	4	4	3	4	5	4	3	3.85714	3	3	5	4	4	4	4	5	5	4	3	4	4	5	3	3	5	3
1460	1	1	0	4	5	4	64	5	4	4	5	4.5	4	3	3	3	3.25	5	4	4	5	4.5	4.08333	4	3	4	4	2	3	3	3.28571	3	3	3	3	3	3	2	3	3	3	4	3	3	2	3	2	2	3
1461	1	2	1	5	3	5	50	3	4	3	3	3.25	3	5	3	5	4	5	3	4	3	3.75	3.66667	2	2	2	3	3	3	2	2.42857	1	3	3	2	2	3	3	3	3	2	4	2	2.58333	3	3	3	3	3
1462	1	3	0	1	1	1	0	5	5	3	5	4.5	5	4	4	3	4	3	5	4	4	4	4.16667	2	3	3	3	2	3	2	2.57143	4	5	3	5	3	4	4	2	4	4	4	4	3.83333	2	4	1	2	2
1463	0	2	1	3	3	4	24	4	4	5	5	4.5	5	4	3	3	3.75	4	4	4	4	4	4.08333	3	2	3	3	2	2	3	2.57143	2	2	2	3	3	2	2	3	3	1	2	1	2.16667	4	3	3	4	2
1464	0	2	1	3	2	1	3	4	5	3	3	3.75	2	3	2	3	2.5	2	3	3	1	2.25	2.83333	4	4	4	4	4	4	5	4.14286	4	4	4	4	5	3	4	4	5	5	4	5	4.25	4	5	3	4	5
1465	1	1	1	4	3	2	16	1	2	3	1	1.75	3	3	3	3	3	2	2	3	2	2.25	2.33333	3	3	3	4	2	3	4	3.14286	4	4	4	3	4	3	3	4	4	4	5	4	3.83333	3	4	4	4	4
1466	1	2	1	4	3	3	24	4	4	4	4	4	4	4	4	5	4.25	3	3	4	3	3.25	3.83333	2	4	3	4	3	4	3	3.28571	3	3	3	3	3	3	3	3	3	4	3	3	3.08333	2	3	3	3	4
1467	1	2	1	5	3	5	50	2	3	3	2	2.5	5	5	4	5	4.75	5	4	4	4	4.25	3.83333	2	3	2	3	2	3	4	2.71429	2	3	1	3	2	1	2	2	3	3	2	2	2.16667	2	3	2	3	3
1468	0	2	1	2	2	1	2	4	5	5	5	4.75	4	4	4	5	4.25	3	4	3	2	3	4	3	4	3	3	3	3	3	3.14286	4	4	4	4	3	3	5	5	4	4	4	4	4	2	4	3	3	2
1469	1	2	0	4	4	5	60	5	4	4	4	4.25	3	3	3	3	3	3	5	4	3	3.75	3.66667	5	5	5	3	4	5	4	4.42857	4	4	4	4	3	3	4	3	3	4	3	3	3.5	4	4	5	4	5
1470	1	1	1	3	3	4	24	3	3	2	3	2.75	3	3	3	3	3	3	3	3	4	3.25	3	4	4	3	4	3	4	4	3.71429	4	5	5	5	5	5	4	4	5	5	5	5	4.75	4	3	4	5	4
1471	1	4	0	3	4	3	27	3	3	3	3	3	3	3	4	4	3.5	4	3	3	3	3.25	3.25	4	3	3	2	2	2	3	2.71429	3	2	3	3	5	3	4	3	3	3	3	3	3.16667	2	2	2	1	3
1472	1	3	1	2	4	4	24	3	4	3	3	3.25	5	5	4	5	4.75	5	5	4	5	4.75	4.25	4	3	3	2	3	3	4	3.14286	2	3	3	2	3	2	3	3	3	2	2	3	2.58333	3	3	3	4	3
1473	1	3	1	2	3	3	12	4	5	4	4	4.25	4	4	4	4	4	4	5	4	5	4.5	4.25	4	3	4	5	5	5	5	4.42857	4	5	3	4	4	4	5	4	4	4	4	5	4.16667	3	5	4	5	5
1474	1	3	0	1	1	2	0	3	3	4	3	3.25	4	4	4	5	4.25	4	5	4	3	4	3.83333	3	4	4	3	4	3	5	3.71429	4	5	4	4	4	3	4	5	2	3	4	3	3.75	5	5	5	4	4
1475	1	1	1	3	3	5	30	3	2	3	3	2.75	3	3	3	3	3	1	2	2	2	1.75	2.5	3	3	3	3	5	3	3	3.28571	4	4	3	4	3	3	4	4	5	3	3	4	3.66667	2	2	3	2	2
1476	0	4	0	4	4	5	60	4	3	3	3	3.25	5	4	4	4	4.25	3	2	3	3	2.75	3.41667	2	2	2	2	2	2	1	1.85714	2	3	4	2	2	3	2	2	3	3	2	2	2.5	3	2	2	3	3
1477	1	1	0	3	4	4	36	5	4	4	5	4.5	4	5	4	4	4.25	5	4	5	4	4.5	4.41667	4	4	3	4	4	3	3	3.57143	3	4	3	4	3	4	5	3	3	3	3	4	3.5	4	5	4	4	4
1478	1	2	1	2	1	3	0	4	5	4	4	4.25	4	3	3	3	3.25	3	4	3	3	3.25	3.58333	3	3	4	4	3	4	3	3.42857	3	3	3	3	3	3	3	2	3	3	2	2	2.75	2	2	2	1	2
1479	1	2	0	5	5	4	80	4	4	5	5	4.5	5	5	4	4	4.5	4	5	4	5	4.5	4.5	3	4	4	3	4	3	4	3.57143	3	4	5	4	5	3	4	4	3	4	5	4	4	3	3	2	2	3
1480	1	2	0	2	1	1	0	4	4	4	3	3.75	4	4	4	4	4	4	4	3	3	3.5	3.75	3	3	3	2	2	2	4	2.71429	3	4	3	4	3	3	3	3	3	2	2	4	3.08333	3	2	2	3	2
1481	0	2	0	1	5	1	4	3	2	3	2	2.5	4	3	3	3	3.25	5	5	4	4	4.5	3.41667	5	3	5	4	4	5	4	4.28571	5	4	4	4	4	5	3	5	4	5	5	4	4.33333	3	4	3	3	4
1482	1	3	1	5	4	5	75	5	4	3	4	4	4	5	5	5	4.75	4	4	3	4	3.75	4.16667	2	4	2	3	3	3	2	2.71429	2	2	2	3	3	3	3	2	4	3	3	3	2.75	3	3	2	3	2
1483	1	4	1	5	4	5	75	4	5	5	4	4.5	3	4	5	3	3.75	5	3	4	5	4.25	4.16667	2	1	2	2	3	2	1	1.85714	3	1	2	1	2	3	3	2	2	3	2	1	2.08333	3	3	2	2	2
1484	0	1	1	3	4	4	36	2	3	2	2	2.25	3	4	3	3	3.25	4	3	2	2	2.75	2.75	4	4	4	5	5	5	5	4.57143	3	3	2	3	4	3	3	3	3	3	3	3	3	4	5	4	5	4
1485	0	1	1	1	1	1	0	4	4	4	4	4	3	3	2	3	2.75	1	3	3	3	2.5	3.08333	3	2	2	2	2	3	2	2.28571	3	3	2	4	3	4	2	3	3	4	3	4	3.16667	3	5	4	3	4
1486	1	3	1	4	5	5	80	5	5	4	5	4.75	4	3	3	5	3.75	5	4	4	4	4.25	4.25	3	3	2	3	3	2	3	2.71429	2	3	2	2	2	2	4	3	3	4	2	1	2.5	2	2	2	2	3
1487	1	2	0	4	4	5	60	4	4	5	4	4.25	4	4	5	4	4.25	3	4	4	4	3.75	4.08333	3	3	3	3	2	1	2	2.42857	3	2	3	2	3	3	3	3	2	2	2	3	2.58333	3	3	3	3	3
1488	1	4	0	2	1	2	0	2	4	3	3	3	3	3	2	2	2.5	3	3	1	2	2.25	2.58333	4	3	3	3	3	3	4	3.28571	3	3	2	2	3	2	1	2	3	2	2	2	2.25	4	5	5	4	5
1489	1	1	0	5	5	4	80	3	4	4	3	3.5	4	4	3	4	3.75	5	3	4	4	4	3.75	3	3	4	4	4	3	3	3.42857	3	4	5	3	4	4	4	4	4	3	3	3	3.66667	5	5	4	3	4
1490	0	4	0	1	2	1	1	5	4	3	4	4	3	3	4	3	3.25	3	4	3	4	3.5	3.58333	3	3	2	3	3	3	3	2.85714	3	1	2	2	3	3	3	2	3	2	3	3	2.5	3	4	3	3	4
1491	1	1	1	5	5	5	100	3	5	5	4	4.25	5	4	4	5	4.5	3	5	4	4	4	4.25	1	2	2	1	2	2	2	1.71429	2	3	1	3	2	1	2	1	2	2	2	3	2	2	2	3	2	1
1492	1	1	1	4	4	4	48	4	4	5	5	4.5	4	5	4	4	4.25	5	2	4	3	3.5	4.08333	3	4	3	3	4	4	3	3.42857	3	2	3	3	3	3	3	2	3	3	1	2	2.58333	2	3	3	2	4
1493	1	2	1	3	1	3	0	4	4	4	4	4	4	4	5	5	4.5	4	4	4	5	4.25	4.25	3	3	3	4	3	3	4	3.28571	4	4	4	3	4	4	4	5	4	4	4	5	4.08333	5	5	5	5	5
1494	1	2	1	2	2	1	2	3	5	4	4	4	4	4	5	5	4.5	4	3	4	4	3.75	4.08333	3	3	4	3	4	3	4	3.42857	4	5	5	5	4	3	5	4	5	4	5	5	4.5	1	3	2	2	3
1495	0	4	1	3	2	5	15	4	3	3	4	3.5	4	4	5	4	4.25	4	5	4	4	4.25	4	4	3	3	2	2	3	3	2.85714	2	2	2	1	2	1	2	2	2	2	3	3	2	2	3	1	3	2
1496	1	2	0	5	3	5	50	2	3	4	3	3	5	4	4	4	4.25	3	4	4	4	3.75	3.66667	4	4	5	3	3	3	3	3.57143	2	2	4	2	3	2	2	2	2	3	3	4	2.58333	4	3	3	4	4
1497	1	2	1	4	2	4	16	3	3	3	2	2.75	3	3	3	3	3	2	3	2	1	2	2.58333	4	3	5	5	5	5	5	4.57143	3	4	4	3	4	3	4	5	3	4	3	3	3.58333	3	4	4	5	3
1498	0	2	1	5	5	5	100	5	3	5	4	4.25	4	4	5	4	4.25	5	5	5	4	4.75	4.41667	2	2	3	3	3	3	3	2.71429	3	4	4	2	3	4	3	3	2	4	4	4	3.33333	3	5	4	4	4
1499	0	1	1	5	4	5	75	4	2	4	3	3.25	3	3	3	3	3	3	3	3	3	3	3.08333	1	1	1	2	3	3	2	1.85714	3	3	3	2	2	3	4	2	3	2	3	3	2.75	3	2	3	2	2
1500	0	3	1	5	5	4	80	4	4	4	4	4	4	5	5	4	4.5	4	5	4	3	4	4.16667	3	4	3	5	4	4	5	4	2	2	2	2	2	2	2	3	3	3	2	2	2.25	2	4	3	3	2
1501	0	2	1	2	1	2	0	4	5	5	3	4.25	4	4	4	4	4	3	4	3	3	3.25	3.83333	3	3	3	3	2	2	2	2.57143	3	2	2	2	3	3	3	2	3	2	3	2	2.5	1	2	4	3	3
1502	1	3	0	4	4	3	36	5	5	4	4	4.5	5	4	4	5	4.5	3	4	3	3	3.25	4.08333	2	2	3	3	1	3	3	2.42857	2	3	2	2	3	3	3	2	2	3	3	2	2.5	2	2	2	1	3
1503	0	4	1	5	5	4	80	2	3	3	4	3	5	4	3	4	4	5	3	5	5	4.5	3.83333	3	2	2	3	2	3	2	2.42857	3	3	4	4	4	4	4	4	4	3	4	4	3.75	3	4	2	4	3
1504	0	2	1	3	4	3	27	3	3	3	3	3	4	3	3	4	3.5	3	4	4	3	3.5	3.33333	3	3	2	3	3	3	3	2.85714	3	3	2	2	2	4	3	3	3	3	3	3	2.83333	3	3	3	2	2
1505	1	4	1	3	1	4	0	5	3	4	5	4.25	4	4	4	3	3.75	5	4	3	5	4.25	4.08333	4	4	4	5	3	4	3	3.85714	4	5	5	5	4	4	4	4	4	3	3	3	4	3	3	3	2	3
1506	0	2	1	2	5	2	16	2	2	2	2	2	3	3	3	3	3	2	2	2	3	2.25	2.41667	3	3	4	3	4	4	4	3.57143	3	2	2	3	2	2	3	3	3	2	3	2	2.5	3	3	5	4	4
1507	1	2	0	5	4	5	75	4	5	4	5	4.5	4	5	5	5	4.75	5	5	5	4	4.75	4.66667	2	3	2	2	2	2	2	2.14286	2	3	3	3	2	3	1	3	3	2	1	2	2.33333	3	3	1	3	1
1508	0	4	0	5	5	3	60	3	4	3	3	3.25	5	4	4	4	4.25	4	4	3	5	4	3.83333	4	4	4	4	4	4	3	3.85714	3	2	4	2	3	2	2	3	3	2	3	3	2.66667	3	3	2	3	2
1509	1	3	0	1	2	1	1	3	2	3	2	2.5	3	3	3	3	3	3	2	3	3	2.75	2.75	3	4	5	3	4	3	4	3.71429	4	5	4	4	5	5	4	4	4	5	3	5	4.33333	3	5	4	5	5
1510	0	1	0	4	5	4	64	3	5	2	3	3.25	3	3	3	3	3	2	2	1	3	2	2.75	2	1	3	2	3	3	2	2.28571	2	2	2	2	3	2	2	1	2	2	3	3	2.16667	3	1	1	2	3
1511	1	1	1	5	3	4	40	4	4	4	4	4	2	3	3	3	2.75	2	2	2	2	2	2.91667	2	3	2	3	2	3	2	2.42857	1	3	2	3	2	3	3	4	3	1	3	3	2.58333	2	2	4	3	3
1512	1	2	0	2	4	3	18	2	4	4	3	3.25	4	4	4	4	4	4	5	4	5	4.5	3.91667	5	4	5	3	4	3	4	4	5	4	4	4	4	4	5	4	4	5	5	4	4.33333	4	5	4	5	4
1513	1	1	0	2	1	1	0	3	3	3	3	3	4	4	3	3	3.5	4	5	5	3	4.25	3.58333	2	2	2	2	4	2	2	2.28571	4	3	4	4	2	3	3	3	3	4	4	4	3.41667	3	3	3	4	4
1514	0	4	1	5	3	3	30	5	4	5	4	4.5	4	5	4	4	4.25	4	3	4	3	3.5	4.08333	3	4	3	4	3	2	2	3	3	2	2	2	2	3	2	3	3	3	2	3	2.5	3	3	3	3	3
1515	0	1	1	5	5	5	100	5	5	5	4	4.75	5	4	5	5	4.75	4	4	5	4	4.25	4.58333	5	5	3	4	4	4	5	4.28571	3	2	3	4	3	2	3	3	3	3	2	2	2.75	2	3	3	2	2
1516	1	1	1	5	5	5	100	4	4	4	5	4.25	5	5	4	4	4.5	5	5	5	4	4.75	4.5	2	2	3	2	2	3	2	2.28571	2	2	2	2	4	2	3	2	3	2	2	3	2.41667	2	3	4	3	2
1517	1	4	1	1	1	1	0	3	3	3	3	3	4	4	4	4	4	4	4	3	3	3.5	3.5	4	3	3	4	4	4	4	3.71429	4	4	3	4	3	3	3	4	3	4	5	4	3.66667	4	5	5	5	5
1518	0	3	0	3	2	2	6	4	4	3	3	3.5	5	4	4	5	4.5	3	2	3	3	2.75	3.58333	3	4	4	4	3	4	4	3.71429	3	2	2	3	3	2	2	2	2	1	3	3	2.33333	3	3	2	4	3
1519	1	1	0	4	5	5	80	4	5	3	4	4	4	4	3	4	3.75	3	3	5	3	3.5	3.75	3	3	3	3	3	4	4	3.28571	2	1	2	2	3	2	3	1	2	1	2	1	1.83333	2	2	2	3	3
1520	1	3	0	5	4	4	60	3	3	4	3	3.25	3	3	3	3	3	3	5	3	4	3.75	3.33333	4	3	2	3	2	3	2	2.71429	5	4	5	4	4	5	4	4	4	3	4	5	4.25	3	3	3	3	3
1521	1	1	1	1	1	1	0	3	3	4	4	3.5	2	2	3	2	2.25	2	1	1	3	1.75	2.5	3	5	5	4	3	4	4	4	4	3	3	4	3	3	4	3	5	4	4	4	3.66667	4	4	4	5	4
1522	1	3	1	4	5	4	64	4	4	4	4	4	4	4	5	4	4.25	3	3	3	3	3	3.75	3	2	2	2	2	2	2	2.14286	3	3	3	2	3	2	2	3	3	3	3	2	2.66667	2	3	4	2	1
1523	1	4	0	2	3	3	12	3	3	2	2	2.5	4	4	3	3	3.5	5	5	5	5	5	3.66667	3	4	3	4	4	4	3	3.57143	4	3	3	3	2	3	5	4	3	4	4	3	3.41667	4	4	3	4	4
1524	0	1	0	2	3	2	8	2	2	2	1	1.75	3	4	3	3	3.25	2	2	2	1	1.75	2.25	4	3	4	4	4	3	3	3.57143	4	5	5	4	4	4	4	5	5	5	4	5	4.5	2	2	2	3	3
1525	1	2	0	1	2	2	2	2	2	1	3	2	3	3	3	3	3	3	1	2	2	2	2.33333	5	3	3	4	4	4	4	3.85714	3	3	3	3	3	2	3	3	3	3	3	2	2.83333	2	3	4	5	3
1526	0	3	1	4	3	3	24	2	2	1	2	1.75	3	3	2	3	2.75	2	3	4	2	2.75	2.41667	4	3	4	4	4	3	4	3.71429	4	4	4	4	4	4	4	4	4	4	3	4	3.91667	3	3	5	4	3
1527	1	2	0	3	2	1	3	2	1	2	2	1.75	2	2	3	2	2.25	2	4	3	3	3	2.33333	4	4	3	4	5	3	4	3.85714	5	3	4	4	4	4	4	5	3	5	5	5	4.25	2	3	2	2	3
1528	1	3	1	4	4	3	36	4	2	4	4	3.5	5	4	3	4	4	4	3	3	3	3.25	3.58333	3	2	3	3	3	2	2	2.57143	2	2	2	1	2	2	3	3	2	2	3	2	2.16667	3	2	2	2	4
1529	0	2	1	5	5	5	100	4	4	4	4	4	5	4	4	4	4.25	5	4	5	5	4.75	4.33333	1	2	2	1	3	1	3	1.85714	2	2	2	2	3	2	2	3	3	2	2	2	2.25	2	3	2	1	2
1530	1	1	0	3	2	5	15	2	3	4	3	3	3	3	3	3	3	2	2	1	1	1.5	2.5	4	4	4	4	3	5	4	4	4	3	4	3	4	3	3	4	4	4	3	5	3.66667	4	5	3	4	3
1531	1	2	0	2	2	2	4	4	4	3	4	3.75	4	3	3	3	3.25	3	4	3	3	3.25	3.41667	4	3	3	3	3	4	3	3.28571	2	2	3	2	2	2	2	1	2	2	3	2	2.08333	2	3	3	3	3
1532	0	3	1	3	3	2	12	5	4	3	3	3.75	4	2	3	3	3	3	2	2	3	2.5	3.08333	4	4	4	4	5	4	5	4.28571	3	4	3	3	2	3	3	4	3	3	2	3	3	4	3	3	3	4
1533	1	2	0	5	5	3	60	3	4	4	4	3.75	3	3	2	3	2.75	3	2	4	4	3.25	3.25	1	2	2	1	2	2	2	1.71429	2	2	2	2	2	2	3	2	2	2	2	2	2.08333	2	2	2	3	3
1534	0	1	0	1	1	2	0	2	2	2	2	2	2	3	2	3	2.5	3	2	2	3	2.5	2.33333	3	4	3	3	3	3	3	3.14286	4	4	5	5	4	4	5	5	4	4	4	3	4.25	4	5	5	4	4
1535	1	4	1	1	1	1	0	5	4	4	3	4	4	4	4	4	4	4	5	4	4	4.25	4.08333	3	2	3	2	2	2	2	2.28571	3	2	1	4	3	3	3	4	3	3	3	3	2.91667	2	3	3	3	2
1536	0	2	0	2	3	2	8	2	3	2	2	2.25	5	4	4	4	4.25	4	3	4	4	3.75	3.41667	2	2	1	2	3	1	2	1.85714	2	3	4	4	3	3	3	4	3	3	3	3	3.16667	5	3	4	2	3
1537	1	4	0	2	2	3	6	4	4	3	3	3.5	4	3	4	4	3.75	3	5	4	3	3.75	3.66667	4	4	4	5	5	4	4	4.28571	4	4	3	4	5	4	5	4	3	4	3	4	3.91667	3	3	3	3	4
1538	1	2	0	5	4	3	45	3	4	4	5	4	5	5	4	4	4.5	5	4	5	5	4.75	4.41667	3	1	3	2	3	1	2	2.14286	2	2	3	2	3	3	2	1	2	2	3	2	2.25	3	1	2	2	2
1539	1	4	0	4	4	4	48	3	2	3	3	2.75	4	4	3	3	3.5	3	4	4	3	3.5	3.25	2	3	4	4	3	4	3	3.28571	2	2	2	2	2	1	2	2	2	2	2	3	2	2	2	2	2	2
1540	1	3	1	2	3	3	12	3	2	4	3	3	3	2	3	3	2.75	3	4	3	3	3.25	3	3	4	3	4	3	5	4	3.71429	5	5	5	5	5	5	5	4	5	3	4	5	4.66667	5	5	4	5	5
1541	1	3	1	4	5	4	64	5	5	4	5	4.75	3	4	4	4	3.75	5	4	5	5	4.75	4.41667	2	2	3	1	2	1	2	1.85714	2	2	2	2	3	1	2	2	2	3	3	3	2.25	3	4	2	3	2
1542	0	1	1	2	1	3	0	3	2	2	2	2.25	3	3	3	3	3	3	3	3	3	3	2.75	4	4	3	4	4	3	3	3.57143	4	3	3	3	3	4	4	3	3	3	4	3	3.33333	3	3	4	4	5
1543	0	2	0	3	1	2	0	2	3	2	4	2.75	3	3	3	3	3	1	1	1	3	1.5	2.41667	3	3	3	2	2	2	3	2.57143	2	2	1	3	3	2	3	2	3	3	3	3	2.5	3	3	4	1	3
1544	0	3	1	1	1	1	0	3	3	3	2	2.75	2	3	3	2	2.5	3	2	3	2	2.5	2.58333	3	5	3	5	4	4	4	4	3	3	5	3	3	3	3	4	3	3	3	5	3.41667	4	5	4	5	3
1545	0	2	1	5	5	5	100	3	4	4	4	3.75	4	5	3	4	4	5	5	5	4	4.75	4.16667	3	3	2	3	2	2	2	2.42857	3	2	4	4	2	3	3	3	4	2	3	3	3	2	3	2	3	3
1546	1	3	0	4	5	4	64	4	4	4	5	4.25	5	4	5	5	4.75	4	5	5	4	4.5	4.5	2	2	2	2	1	3	1	1.85714	2	2	2	2	3	3	2	3	2	2	2	1	2.16667	3	2	3	2	3
1547	1	3	0	2	2	2	4	2	3	3	2	2.5	4	3	4	5	4	4	2	3	3	3	3.16667	5	5	4	5	5	5	5	4.85714	4	5	3	3	4	4	4	5	4	4	3	4	3.91667	3	4	4	3	2
1548	1	1	0	2	2	3	6	3	1	1	2	1.75	3	2	2	3	2.5	3	3	2	2	2.5	2.25	3	3	4	2	5	3	3	3.28571	4	4	3	4	4	4	4	4	4	4	4	4	3.91667	5	4	4	5	3
1549	1	3	0	1	2	2	2	3	2	4	3	3	3	3	3	3	3	3	3	4	4	3.5	3.16667	2	3	3	3	3	3	2	2.71429	4	1	3	3	3	2	3	2	1	3	2	3	2.5	4	4	4	5	3
1550	0	3	1	4	4	4	48	5	4	3	4	4	3	4	3	3	3.25	3	3	3	3	3	3.41667	4	3	5	5	3	3	3	3.71429	4	5	3	4	3	5	5	4	5	3	4	5	4.16667	4	4	5	4	5
1551	0	2	1	3	4	3	27	4	3	2	2	2.75	3	2	3	3	2.75	3	5	4	3	3.75	3.08333	3	3	3	4	2	3	3	3	4	5	5	5	4	5	4	3	5	5	5	4	4.5	5	4	5	4	4
1552	0	2	1	4	3	4	32	5	4	5	5	4.75	5	4	4	4	4.25	3	3	3	2	2.75	3.91667	2	3	2	1	3	2	2	2.14286	3	2	3	3	2	3	3	2	1	2	3	3	2.5	2	2	3	2	2
1553	1	3	1	3	3	2	12	1	3	4	2	2.5	5	5	5	5	5	4	4	3	3	3.5	3.66667	4	4	3	4	4	5	5	4.14286	3	4	3	4	4	3	3	3	3	4	3	3	3.33333	5	5	4	4	4
1554	0	4	0	3	4	4	36	4	4	3	4	3.75	3	4	4	4	3.75	5	5	3	5	4.5	4	5	5	4	5	4	5	4	4.57143	4	4	3	2	2	4	3	4	3	3	3	4	3.25	2	3	3	4	3
1555	1	3	1	2	1	3	0	3	3	3	4	3.25	3	4	5	4	4	3	3	2	3	2.75	3.33333	4	5	5	4	4	5	4	4.42857	4	3	3	2	4	4	4	4	3	4	5	5	3.75	5	3	5	5	4
1556	0	3	0	2	3	2	8	3	2	3	3	2.75	4	4	4	4	4	3	3	4	4	3.5	3.41667	2	3	3	2	3	3	2	2.57143	2	3	3	1	3	2	2	2	3	3	1	2	2.25	3	4	4	3	2
1557	0	2	0	5	4	3	45	4	3	3	4	3.5	4	4	5	4	4.25	5	4	5	4	4.5	4.08333	4	5	5	3	3	4	3	3.85714	3	4	3	2	3	5	3	3	4	3	5	2	3.33333	4	4	4	5	4
1558	0	2	0	2	2	2	4	4	3	3	3	3.25	4	4	4	3	3.75	2	2	3	3	2.5	3.16667	4	3	4	5	4	3	4	3.85714	5	4	4	4	3	4	4	5	4	4	3	2	3.83333	3	2	4	4	2
1559	0	2	1	2	4	3	18	3	2	3	3	2.75	3	3	4	2	3	3	2	3	2	2.5	2.75	2	3	3	3	2	3	5	3	3	4	3	4	3	3	4	3	4	4	4	4	3.58333	5	5	4	4	5
1560	0	4	0	1	1	1	0	3	4	3	4	3.5	4	4	4	4	4	3	4	3	3	3.25	3.58333	3	4	5	4	4	4	5	4.14286	3	3	3	3	3	3	3	3	3	3	3	4	3.08333	5	3	3	4	5
1561	1	2	0	1	2	1	1	5	5	4	4	4.5	4	4	4	4	4	5	4	4	5	4.5	4.33333	3	4	3	5	3	3	4	3.57143	4	4	3	4	4	4	3	3	3	3	4	3	3.5	5	5	4	5	5
1562	0	3	0	5	5	5	100	3	4	5	5	4.25	4	5	2	4	3.75	3	3	2	2	2.5	3.5	1	2	1	2	2	3	2	1.85714	2	2	2	2	2	2	2	2	2	2	2	3	2.08333	2	2	2	3	2
1563	0	3	1	5	5	5	100	4	4	4	4	4	4	4	5	5	4.5	4	4	3	5	4	4.16667	3	2	2	3	2	2	2	2.28571	2	2	2	3	1	2	2	1	2	2	2	2	1.91667	1	3	2	2	2
1564	1	3	1	4	5	4	64	3	5	4	3	3.75	5	4	4	5	4.5	3	3	4	3	3.25	3.83333	3	4	4	4	3	4	4	3.71429	2	2	2	2	2	3	2	2	4	3	4	3	2.58333	2	3	3	3	3
1565	0	4	1	4	5	4	64	4	4	5	5	4.5	4	5	5	5	4.75	3	4	3	4	3.5	4.25	2	2	2	2	2	1	1	1.71429	3	2	1	3	1	3	2	2	2	1	2	2	2	3	2	2	1	2
1566	0	3	0	2	2	1	2	5	4	4	4	4.25	3	4	4	3	3.5	3	5	4	3	3.75	3.83333	4	3	2	2	2	3	3	2.71429	4	4	3	4	3	3	5	3	3	2	3	3	3.33333	3	4	4	3	5
1567	0	2	1	1	2	1	1	3	2	2	3	2.5	4	3	3	3	3.25	2	2	3	2	2.25	2.66667	4	5	3	3	5	4	5	4.14286	3	3	3	3	4	4	3	3	2	3	3	3	3.08333	4	3	2	3	3
1568	0	4	0	3	5	3	36	4	3	3	3	3.25	4	5	4	5	4.5	4	4	5	4	4.25	4	4	3	4	5	5	3	5	4.14286	3	5	4	5	4	4	3	3	3	2	5	5	3.83333	4	3	3	4	4
1569	1	1	1	2	1	3	0	3	3	2	3	2.75	2	3	4	3	3	2	2	3	2	2.25	2.66667	3	3	3	5	4	4	4	3.71429	2	2	3	3	2	2	2	2	3	2	2	3	2.33333	3	4	3	4	3
1570	0	4	0	4	3	5	40	5	5	5	5	5	4	5	5	5	4.75	4	2	3	3	3	4.25	3	2	3	2	2	2	2	2.28571	3	2	2	2	2	2	2	2	2	2	3	2	2.16667	1	3	3	3	3
1571	0	4	0	4	3	4	32	5	5	5	5	5	4	4	3	4	3.75	5	4	4	5	4.5	4.41667	4	4	3	4	4	3	4	3.71429	3	4	2	4	4	3	3	5	4	4	4	5	3.75	3	3	3	3	2
1572	1	2	1	1	1	3	0	2	4	3	3	3	4	4	4	3	3.75	4	4	5	5	4.5	3.75	3	5	4	4	4	3	5	4	4	5	4	4	4	4	5	5	5	4	4	4	4.33333	5	5	5	5	5
1573	1	4	0	2	5	1	8	5	5	5	4	4.75	5	5	3	5	4.5	2	3	2	2	2.25	3.83333	3	3	2	3	4	3	4	3.14286	3	4	3	3	2	2	4	3	3	4	3	3	3.08333	3	5	3	3	3
1574	0	2	0	4	5	5	80	5	5	5	4	4.75	5	4	4	4	4.25	5	5	5	4	4.75	4.58333	2	1	2	2	2	2	2	1.85714	3	2	2	2	2	1	2	2	2	2	3	1	2	2	3	2	3	2
1575	1	1	1	1	1	2	0	3	3	3	3	3	4	4	4	4	4	5	4	4	5	4.5	3.83333	3	4	4	4	4	4	3	3.71429	5	5	4	5	4	4	5	4	4	4	5	4	4.41667	5	4	5	5	5
1576	1	2	1	3	1	2	0	2	3	3	3	2.75	3	3	2	3	2.75	2	2	2	2	2	2.5	4	5	3	4	5	4	3	4	5	4	3	5	3	5	5	4	5	4	5	3	4.25	5	5	5	5	5
1577	1	1	0	2	2	1	2	3	3	3	3	3	2	3	3	3	2.75	1	1	1	2	1.25	2.33333	3	5	5	4	4	4	3	4	4	3	3	3	3	4	2	3	3	3	4	4	3.25	3	4	4	4	4
1578	1	4	0	4	5	5	80	3	4	4	3	3.5	5	5	5	5	5	4	5	5	4	4.5	4.33333	1	2	2	2	2	2	1	1.71429	4	4	5	2	4	3	3	4	4	5	2	4	3.66667	2	3	2	2	1
1579	1	3	0	3	4	1	9	2	3	2	3	2.5	2	2	3	2	2.25	2	2	1	2	1.75	2.16667	4	4	4	4	4	5	4	4.14286	5	5	4	4	4	4	4	5	5	4	5	5	4.5	5	5	4	4	4
1580	0	1	1	2	3	4	16	3	3	3	2	2.75	5	4	4	4	4.25	1	2	2	3	2	3	4	4	3	3	3	3	3	3.28571	2	2	3	2	1	1	3	3	3	2	2	3	2.25	3	1	2	1	3
1581	0	2	0	4	4	5	60	5	3	4	4	4	3	4	3	3	3.25	4	3	2	2	2.75	3.33333	3	5	5	3	3	4	3	3.71429	3	3	3	3	3	4	3	3	4	3	5	4	3.41667	5	4	4	4	5
1582	0	1	0	4	5	5	80	3	3	2	3	2.75	2	3	3	3	2.75	3	3	4	3	3.25	2.91667	3	3	2	2	3	2	2	2.42857	2	3	4	4	3	3	2	2	3	2	3	3	2.83333	4	3	3	4	4
1583	1	3	1	5	5	5	100	4	5	3	4	4	5	5	5	4	4.75	4	4	5	5	4.5	4.41667	2	1	1	1	2	3	2	1.71429	2	2	2	2	2	2	2	2	2	2	2	1	1.91667	2	3	2	2	2
1584	0	4	0	3	3	4	24	3	4	4	5	4	3	3	4	3	3.25	4	4	5	4	4.25	3.83333	3	3	2	2	3	3	3	2.71429	3	3	3	3	2	4	3	3	3	2	3	3	2.91667	2	2	2	2	3
1585	1	1	1	2	2	2	4	3	3	3	3	3	4	3	1	3	2.75	2	3	3	3	2.75	2.83333	5	3	4	4	3	4	4	3.85714	4	4	4	4	5	3	4	4	4	4	4	5	4.08333	4	4	5	5	4
1586	1	2	0	4	4	2	24	4	4	4	4	4	4	4	5	4	4.25	5	5	5	5	5	4.41667	2	4	3	3	4	3	3	3.14286	3	3	3	2	3	4	3	4	3	3	3	3	3.08333	4	5	4	4	4
1587	0	1	0	3	4	4	36	2	4	3	4	3.25	3	5	4	4	4	3	2	2	2	2.25	3.16667	4	3	4	3	4	3	4	3.57143	4	5	4	4	5	4	4	4	4	3	4	3	4	4	5	4	4	4
1588	1	1	1	1	1	1	0	3	3	3	3	3	3	4	4	3	3.5	2	2	3	2	2.25	2.91667	4	5	4	4	5	5	4	4.42857	4	4	4	5	4	5	4	4	4	4	5	4	4.25	5	4	4	4	4
1589	0	2	0	4	3	2	16	4	3	3	3	3.25	4	2	2	3	2.75	3	3	4	2	3	3	3	4	3	3	4	3	4	3.42857	5	5	3	5	4	5	4	5	5	4	4	5	4.5	4	3	5	3	4
1590	0	2	1	3	2	2	6	4	4	4	4	4	4	4	3	3	3.5	3	3	4	4	3.5	3.66667	4	3	4	3	4	2	3	3.28571	4	4	4	4	5	5	4	5	4	5	4	4	4.33333	5	4	4	5	5
1591	1	1	0	3	3	3	18	2	2	2	3	2.25	4	3	3	3	3.25	2	2	3	2	2.25	2.58333	4	3	3	1	3	4	3	3	2	4	4	3	3	3	3	4	2	2	4	3	3.08333	3	4	4	3	3
1592	1	3	0	4	5	4	64	3	5	4	5	4.25	3	3	4	3	3.25	3	2	3	3	2.75	3.41667	2	2	2	2	3	2	3	2.28571	3	4	3	4	3	5	4	4	5	3	3	5	3.83333	2	2	3	3	3
1593	1	3	0	5	4	5	75	5	5	5	4	4.75	5	5	3	4	4.25	5	5	5	5	5	4.66667	3	2	2	3	2	2	3	2.42857	2	2	3	2	3	3	3	3	2	3	3	3	2.66667	3	3	3	4	4
1594	1	2	0	1	3	1	2	2	3	3	2	2.5	2	2	2	3	2.25	2	3	3	2	2.5	2.41667	5	5	4	5	5	5	3	4.57143	4	4	5	5	4	5	5	5	4	4	4	4	4.41667	4	5	4	4	5
1595	1	1	1	5	3	5	50	3	2	2	2	2.25	3	3	5	4	3.75	4	2	4	3	3.25	3.08333	2	2	2	3	1	2	3	2.14286	2	3	2	2	2	2	2	3	2	3	3	1	2.25	2	2	1	3	3
1596	0	4	0	3	3	2	12	2	2	1	2	1.75	4	4	2	2	3	3	1	2	3	2.25	2.33333	3	4	3	4	3	3	4	3.42857	3	4	4	5	4	4	3	3	3	4	3	3	3.58333	4	4	3	4	5
1597	0	4	1	2	1	2	0	4	3	3	5	3.75	5	4	5	5	4.75	5	3	1	4	3.25	3.91667	3	2	3	4	3	2	3	2.85714	2	3	2	3	2	2	3	3	2	3	3	2	2.5	1	2	3	3	1
1598	0	1	0	2	2	2	4	3	3	3	3	3	4	2	3	4	3.25	3	3	2	2	2.5	2.91667	2	4	3	4	3	2	4	3.14286	3	3	3	3	2	3	2	4	2	2	4	3	2.83333	3	4	2	3	4
1599	1	2	0	2	2	1	2	5	4	5	5	4.75	3	4	4	4	3.75	3	3	4	3	3.25	3.91667	3	3	2	2	3	2	3	2.57143	2	2	2	3	3	3	3	2	3	3	3	3	2.66667	3	1	3	3	2
1600	1	4	1	1	1	1	0	4	3	3	3	3.25	4	4	4	5	4.25	1	3	3	3	2.5	3.33333	3	2	2	2	2	3	2	2.28571	1	2	3	2	2	2	3	3	2	2	3	3	2.33333	2	2	3	1	3
1601	0	4	0	3	3	3	18	4	3	3	3	3.25	3	3	3	3	3	3	4	2	2	2.75	3	3	3	2	2	1	2	2	2.14286	3	1	3	2	3	3	2	3	3	3	3	3	2.66667	3	3	2	3	1
1602	1	2	1	5	5	5	100	4	5	4	4	4.25	5	5	5	5	5	4	3	4	5	4	4.41667	2	3	2	3	3	3	3	2.71429	2	1	2	2	3	2	1	3	2	3	3	3	2.25	3	3	3	3	3
1603	1	1	1	4	5	4	64	3	4	5	4	4	3	3	3	2	2.75	3	2	3	3	2.75	3.16667	2	1	3	3	2	2	3	2.28571	2	2	3	2	3	1	3	2	2	3	2	2	2.25	3	2	3	3	3
1604	0	2	0	4	3	4	32	2	3	3	2	2.5	4	5	4	4	4.25	2	2	2	3	2.25	3	3	4	2	3	4	3	3	3.14286	3	3	3	3	3	5	3	3	3	4	3	3	3.25	3	3	3	2	3
1605	1	1	1	2	4	3	18	4	2	2	3	2.75	2	3	3	3	2.75	2	2	2	1	1.75	2.41667	5	4	5	4	5	4	4	4.42857	5	5	4	5	4	5	5	5	3	5	4	5	4.58333	4	4	4	4	4
1606	1	3	1	5	4	3	45	3	2	3	2	2.5	5	4	4	5	4.5	2	3	3	2	2.5	3.16667	2	3	2	3	3	2	2	2.42857	2	2	2	3	2	2	2	1	2	2	2	2	2	3	3	3	3	4
1607	1	1	0	4	5	4	64	3	3	3	3	3	3	3	2	2	2.5	4	4	5	3	4	3.16667	1	2	3	3	3	2	2	2.28571	3	2	3	2	3	2	2	2	2	2	3	3	2.41667	2	2	3	2	3
1608	0	2	1	5	5	4	80	5	5	3	4	4.25	5	5	4	5	4.75	3	3	1	3	2.5	3.83333	4	3	3	3	3	3	3	3.14286	2	3	2	3	2	2	2	2	1	3	2	3	2.25	3	2	3	3	3
1609	0	1	0	5	2	5	25	3	2	2	2	2.25	3	3	3	3	3	1	3	3	3	2.5	2.58333	3	3	3	4	4	4	3	3.42857	5	5	4	5	5	4	4	4	4	4	5	4	4.41667	4	4	2	5	4
1610	0	3	1	5	4	5	75	4	5	5	5	4.75	5	5	5	4	4.75	5	5	3	4	4.25	4.58333	1	1	1	1	2	2	1	1.28571	2	2	2	2	2	2	1	2	1	1	2	2	1.75	2	4	3	1	3
1611	1	2	1	1	2	2	2	3	2	3	3	2.75	4	3	3	2	3	3	3	3	2	2.75	2.83333	4	5	4	5	5	4	4	4.42857	5	4	5	4	4	4	3	4	5	4	3	5	4.16667	4	5	5	5	5
1612	0	3	1	4	5	4	64	3	3	3	3	3	4	4	3	4	3.75	3	3	4	4	3.5	3.41667	3	3	3	2	3	2	2	2.57143	5	3	4	3	4	3	4	4	3	4	4	2	3.58333	4	5	5	5	5
1613	0	1	0	4	1	2	0	2	2	2	2	2	3	3	2	3	2.75	3	3	2	3	2.75	2.5	4	3	4	3	4	3	3	3.42857	4	3	3	5	3	3	4	4	4	4	5	4	3.83333	3	3	4	4	5
1614	0	1	0	2	2	1	2	3	2	2	2	2.25	2	3	2	2	2.25	3	3	2	4	3	2.5	4	3	5	5	4	4	4	4.14286	5	4	4	5	4	5	5	5	4	4	4	4	4.41667	5	4	5	5	5
1615	1	1	1	4	3	3	24	2	2	2	2	2	4	3	4	3	3.5	3	2	3	3	2.75	2.75	2	3	3	4	3	4	4	3.28571	5	4	3	3	5	4	3	3	5	4	4	4	3.91667	2	3	4	5	5
1616	0	1	0	4	4	5	60	5	4	4	4	4.25	2	3	3	3	2.75	3	2	3	2	2.5	3.16667	3	1	1	1	2	3	2	1.85714	1	2	2	2	2	2	3	2	3	3	3	2	2.25	2	2	2	3	3
1617	0	1	1	5	5	5	100	4	4	5	5	4.5	5	5	4	4	4.5	4	4	4	5	4.25	4.41667	3	3	3	3	2	2	1	2.42857	3	2	4	3	3	3	3	3	3	4	4	3	3.16667	3	3	2	2	3
1618	1	1	0	5	4	4	60	4	3	3	3	3.25	4	5	4	5	4.5	3	5	2	5	3.75	3.83333	2	2	2	3	2	2	3	2.28571	2	3	2	2	3	3	1	2	3	2	2	2	2.25	2	2	2	4	4
1619	1	1	1	4	3	4	32	2	4	2	3	2.75	3	2	2	2	2.25	3	2	2	2	2.25	2.41667	5	4	4	3	4	3	3	3.71429	4	5	3	4	3	4	3	4	3	2	3	3	3.41667	4	3	3	3	3
1620	1	2	1	2	2	2	4	2	3	3	2	2.5	4	5	3	4	4	3	2	2	2	2.25	2.91667	4	5	5	4	4	3	4	4.14286	4	4	5	5	4	4	5	5	5	4	4	5	4.5	4	5	5	5	5
1621	1	2	0	2	3	1	4	4	5	5	4	4.5	4	4	4	4	4	3	4	3	4	3.5	4	4	3	5	3	4	3	4	3.71429	3	1	3	2	3	2	3	2	2	2	3	2	2.33333	4	3	3	3	4
1622	0	1	1	5	5	5	100	4	4	4	4	4	4	3	3	3	3.25	3	3	3	2	2.75	3.33333	3	2	2	1	2	3	2	2.14286	2	2	2	2	2	3	2	2	3	2	3	3	2.33333	1	2	3	1	3
1623	0	4	0	5	4	4	60	3	4	2	4	3.25	3	4	4	4	3.75	2	2	3	3	2.5	3.16667	2	1	3	3	2	2	2	2.14286	2	3	2	2	3	2	3	2	2	1	3	1	2.16667	1	3	2	3	3
1624	1	3	1	1	1	1	0	2	2	3	3	2.5	3	3	2	3	2.75	3	4	3	3	3.25	2.83333	5	3	5	4	4	5	4	4.28571	4	4	4	5	3	5	4	5	5	5	4	5	4.41667	3	5	4	4	4
1625	0	1	1	1	3	2	4	2	2	2	3	2.25	2	3	2	3	2.5	4	4	4	3	3.75	2.83333	5	3	5	4	4	4	3	4	4	4	5	5	3	3	4	4	4	4	3	3	3.83333	5	5	4	4	4
1626	1	3	1	3	3	5	30	2	4	3	3	3	3	2	3	3	2.75	3	1	2	3	2.25	2.66667	3	3	4	3	2	3	3	3	4	4	4	3	4	4	4	5	5	4	4	4	4.08333	3	4	3	4	4
1627	1	4	1	4	3	2	16	4	3	5	4	4	5	5	5	5	5	5	4	4	4	4.25	4.41667	4	5	4	3	5	4	4	4.14286	3	4	5	4	4	2	4	3	3	3	2	3	3.33333	3	3	4	4	2
1628	0	1	1	5	4	4	60	4	2	3	2	2.75	3	4	3	3	3.25	3	4	4	5	4	3.33333	3	3	3	3	2	3	3	2.85714	2	2	1	2	2	3	2	1	2	3	4	3	2.25	5	4	3	4	5
1629	0	2	0	5	5	4	80	5	5	4	4	4.5	5	4	5	4	4.5	4	2	3	3	3	4	2	2	2	1	2	1	3	1.85714	1	3	2	2	2	1	3	3	3	2	1	2	2.08333	4	3	3	3	2
1630	1	4	0	2	1	1	0	3	3	4	4	3.5	5	5	5	4	4.75	5	4	4	4	4.25	4.16667	3	4	4	3	4	4	4	3.71429	4	5	4	4	3	5	3	4	3	4	3	3	3.75	3	4	3	5	4
1631	0	2	1	5	4	4	60	3	5	5	5	4.5	4	4	4	5	4.25	3	3	2	3	2.75	3.83333	2	2	2	3	2	3	2	2.28571	2	2	1	2	3	2	1	2	1	2	2	2	1.83333	2	2	1	2	3
1632	1	4	1	2	2	2	4	4	3	2	3	3	4	4	4	4	4	3	3	3	4	3.25	3.41667	4	3	5	5	5	4	5	4.42857	3	3	3	3	3	3	3	3	3	3	3	4	3.08333	4	4	4	4	5
1633	1	4	0	2	2	1	2	3	4	3	4	3.5	3	5	3	5	4	2	1	3	3	2.25	3.25	3	3	2	3	4	3	1	2.71429	4	3	4	3	4	4	4	4	4	5	4	4	3.91667	1	3	3	3	3
1634	0	4	0	2	1	1	0	4	3	3	3	3.25	4	4	3	4	3.75	2	3	3	3	2.75	3.25	2	2	2	3	4	3	3	2.71429	3	3	2	2	3	2	2	3	3	2	3	3	2.58333	2	3	2	2	3
1635	0	2	1	5	3	4	40	3	3	4	3	3.25	3	4	4	3	3.5	3	3	2	3	2.75	3.16667	5	4	4	5	5	4	4	4.42857	4	3	4	4	5	4	5	5	4	4	5	5	4.33333	3	4	4	4	3
1636	0	4	1	3	4	5	45	5	5	4	4	4.5	4	4	5	4	4.25	4	5	4	5	4.5	4.41667	2	3	3	3	3	3	3	2.85714	2	3	3	3	2	3	3	2	3	4	3	3	2.83333	2	3	3	3	3
1637	1	4	1	3	3	3	18	3	4	4	5	4	4	4	3	3	3.5	4	5	5	4	4.5	4	4	4	4	4	5	3	3	3.85714	5	4	4	4	4	4	5	5	4	4	4	4	4.25	1	3	3	2	4
1638	0	1	1	4	3	5	40	4	5	4	4	4.25	3	4	4	4	3.75	3	2	2	3	2.5	3.5	4	3	4	3	4	5	4	3.85714	5	4	3	4	4	4	5	5	5	4	4	4	4.25	5	3	5	4	4
1639	0	2	0	2	2	4	8	3	3	3	4	3.25	3	3	4	3	3.25	3	3	3	3	3	3.16667	2	2	3	3	3	3	3	2.71429	3	5	5	5	4	3	3	5	4	3	5	4	4.08333	3	3	3	3	3
1640	1	4	0	3	1	1	0	4	3	3	5	3.75	3	3	5	3	3.5	3	3	3	2	2.75	3.33333	3	4	3	3	3	3	3	3.14286	3	2	2	4	3	3	4	2	2	2	4	4	2.91667	3	3	3	4	4
1641	0	4	0	5	4	5	75	4	3	5	4	4	5	4	4	5	4.5	4	4	4	3	3.75	4.08333	3	3	3	3	3	2	2	2.71429	2	2	3	3	2	1	2	1	2	1	2	2	1.91667	3	2	1	3	3
1642	0	2	0	3	1	2	0	2	3	3	3	2.75	2	3	3	2	2.5	3	3	4	2	3	2.75	2	2	4	2	3	3	3	2.71429	3	3	3	3	3	3	3	3	3	3	2	2	2.83333	2	2	2	3	2
1643	1	2	1	2	1	1	0	4	3	3	3	3.25	3	3	4	2	3	2	3	2	3	2.5	2.91667	3	3	4	5	3	5	5	4	3	4	4	3	4	3	3	4	3	2	3	3	3.25	4	5	3	4	5
1644	0	1	1	4	5	5	80	3	4	4	4	3.75	3	4	3	3	3.25	4	3	5	3	3.75	3.58333	2	2	3	3	3	2	2	2.42857	3	1	3	3	3	2	2	3	2	2	2	2	2.33333	2	2	2	3	1
1645	0	1	1	5	5	4	80	4	5	4	4	4.25	4	3	4	3	3.5	3	2	2	3	2.5	3.41667	3	2	3	2	1	2	1	2	2	2	4	4	3	3	3	3	2	2	2	3	2.75	2	2	2	4	2
1646	0	4	1	5	2	3	15	4	2	3	3	3	5	4	5	4	4.5	2	2	3	2	2.25	3.25	2	2	2	1	3	2	3	2.14286	2	2	2	2	3	2	2	3	1	2	3	1	2.08333	3	4	3	3	3
1647	0	3	1	4	4	3	36	3	2	2	2	2.25	3	3	3	3	3	4	4	3	2	3.25	2.83333	5	5	3	4	3	5	4	4.14286	3	4	3	3	3	4	3	4	3	4	3	4	3.41667	3	3	4	5	3
1648	1	3	1	1	1	2	0	4	4	3	3	3.5	3	3	3	3	3	3	3	3	4	3.25	3.25	3	3	4	4	4	3	3	3.42857	2	2	2	1	3	3	2	3	3	2	3	3	2.41667	3	2	4	3	4
1649	1	4	1	1	2	1	1	4	3	4	4	3.75	3	2	3	2	2.5	3	3	4	4	3.5	3.25	3	4	3	3	4	4	2	3.28571	4	3	4	4	4	5	4	4	4	4	5	5	4.16667	2	3	3	4	2
1650	1	4	1	3	3	5	30	3	4	5	4	4	4	5	4	5	4.5	3	2	2	3	2.5	3.66667	4	3	4	4	3	5	5	4	4	5	3	4	4	4	5	4	5	5	4	3	4.16667	4	4	4	5	4
1651	1	4	0	3	2	4	12	4	5	4	5	4.5	5	5	5	5	5	3	4	4	3	3.5	4.33333	3	2	3	2	3	4	2	2.71429	3	1	2	2	2	3	3	4	3	2	3	2	2.5	2	2	2	3	3
1652	0	1	0	5	5	5	100	3	3	4	3	3.25	3	3	3	3	3	3	3	4	3	3.25	3.16667	2	2	2	2	3	1	1	1.85714	3	3	3	3	3	3	3	3	2	3	2	2	2.75	3	2	3	3	3
1653	0	4	0	1	1	2	0	2	3	2	2	2.25	3	3	3	3	3	1	2	3	1	1.75	2.33333	3	3	3	4	3	2	3	3	3	3	3	2	2	2	2	3	3	3	4	3	2.75	3	4	4	3	3
1654	1	2	1	2	3	1	4	4	4	4	3	3.75	4	4	2	4	3.5	2	1	3	2	2	3.08333	2	3	3	2	3	2	2	2.42857	3	3	4	3	3	2	2	2	4	4	3	3	3	2	1	2	3	2
1655	0	1	0	5	5	5	100	3	3	1	3	2.5	3	4	3	3	3.25	3	2	3	3	2.75	2.83333	4	4	4	2	4	3	3	3.42857	1	2	2	3	2	2	1	2	2	2	2	2	1.91667	2	3	3	3	3
1656	1	3	1	2	2	4	8	3	3	3	3	3	4	3	4	4	3.75	3	4	5	4	4	3.58333	3	4	4	5	4	3	5	4	3	4	3	3	3	4	4	4	3	3	4	3	3.41667	3	4	3	5	4
1657	0	3	0	5	5	4	80	4	4	5	4	4.25	5	5	5	4	4.75	4	4	3	4	3.75	4.25	3	3	3	3	3	3	3	3	3	3	3	2	3	2	5	3	4	3	3	2	3	3	5	4	4	4
1658	0	3	0	1	2	1	1	3	2	3	3	2.75	3	5	5	5	4.5	2	2	2	3	2.25	3.16667	2	1	2	3	4	3	3	2.57143	3	3	4	4	4	4	3	4	3	3	3	4	3.5	3	4	5	3	4
1659	0	2	0	4	2	2	8	5	4	4	4	4.25	3	4	3	3	3.25	4	4	4	4	4	3.83333	3	3	2	4	2	3	4	3	5	5	4	5	5	4	3	5	5	4	3	5	4.41667	3	3	3	4	4
1660	1	4	0	2	2	2	4	2	3	4	3	3	3	2	2	3	2.5	3	3	3	1	2.5	2.66667	4	3	3	3	3	4	3	3.28571	3	3	2	4	3	3	4	3	3	3	3	5	3.25	3	3	3	3	3
1661	1	4	0	2	3	4	16	3	3	4	3	3.25	5	4	4	4	4.25	3	3	3	1	2.5	3.33333	4	4	3	3	5	2	4	3.57143	4	4	3	4	5	4	4	4	5	4	4	5	4.16667	3	3	2	4	3
1662	0	3	0	3	3	2	12	3	2	3	3	2.75	4	2	3	4	3.25	2	3	3	3	2.75	2.91667	4	5	5	5	4	4	4	4.42857	5	5	5	4	5	3	4	4	5	4	4	4	4.33333	4	4	4	3	4
1663	1	4	1	4	3	4	32	3	3	2	3	2.75	3	3	3	3	3	4	3	1	2	2.5	2.75	4	3	3	4	4	4	4	3.71429	5	5	3	4	4	4	4	4	4	5	4	4	4.16667	2	3	2	3	2
1664	1	4	1	2	1	1	0	4	2	5	4	3.75	4	4	4	4	4	5	5	4	5	4.75	4.16667	4	4	3	4	3	4	3	3.57143	4	4	4	5	5	4	4	4	4	5	4	3	4.16667	4	3	2	3	3
1665	0	1	0	5	5	5	100	3	3	4	3	3.25	4	2	3	3	3	3	3	5	5	4	3.41667	2	2	2	2	2	2	2	2	3	3	2	2	2	2	2	3	3	3	3	3	2.58333	3	3	2	1	2
1666	0	4	0	1	1	2	0	4	3	3	3	3.25	3	2	3	3	2.75	1	3	2	3	2.25	2.75	3	2	1	2	2	2	2	2	3	3	3	3	3	3	3	3	3	2	4	3	3	2	2	3	2	2
1667	1	2	1	5	4	5	75	4	3	3	2	3	4	4	3	4	3.75	3	5	4	4	4	3.58333	3	2	2	2	3	2	3	2.42857	4	4	3	3	4	3	4	3	3	3	4	4	3.5	4	4	3	4	4
1668	0	4	0	2	2	1	2	4	3	2	3	3	2	3	3	3	2.75	2	3	3	3	2.75	2.83333	4	3	3	3	3	4	3	3.28571	3	3	3	3	4	3	4	2	3	3	3	2	3	2	3	2	3	3
1669	0	3	0	3	4	3	27	5	3	3	3	3.5	3	3	4	2	3	3	4	3	3	3.25	3.25	3	4	4	3	3	4	3	3.42857	4	3	4	4	4	4	5	4	5	4	4	4	4.08333	5	3	5	3	5
1670	0	1	1	3	5	5	60	3	4	3	4	3.5	4	3	4	4	3.75	5	4	4	4	4.25	3.83333	3	3	4	4	4	4	3	3.57143	1	2	2	2	1	2	2	2	1	2	2	2	1.75	4	4	3	5	3
1671	1	4	1	2	1	1	0	3	4	3	3	3.25	4	4	5	5	4.5	2	3	4	3	3	3.58333	4	3	3	5	4	4	4	3.85714	1	2	2	2	3	2	1	3	3	3	3	3	2.33333	2	1	2	2	3
1672	1	1	1	4	5	5	80	5	5	4	4	4.5	5	4	5	5	4.75	5	4	5	3	4.25	4.5	2	2	2	2	3	1	2	2	2	2	2	2	2	2	2	2	3	1	3	1	2	2	2	3	2	3
1673	1	1	1	1	2	1	1	2	3	2	2	2.25	4	3	3	4	3.5	3	2	3	3	2.75	2.83333	4	4	4	4	5	4	4	4.14286	4	5	4	5	4	5	4	5	5	5	4	4	4.5	5	4	4	5	5
1674	1	1	0	4	5	5	80	4	3	4	3	3.5	5	3	4	4	4	5	5	3	5	4.5	4	2	2	2	2	2	1	1	1.71429	4	2	4	3	3	4	2	3	3	3	4	3	3.16667	2	2	2	2	3
1675	1	3	0	2	2	1	2	2	2	2	2	2	4	3	3	3	3.25	2	2	2	2	2	2.41667	4	3	4	4	4	4	4	3.85714	3	4	3	4	4	4	4	5	4	4	3	3	3.75	5	5	4	4	4
1676	0	3	0	3	1	1	0	1	2	3	2	2	3	3	3	3	3	3	3	3	3	3	2.66667	4	5	4	4	5	5	4	4.42857	5	4	4	5	4	5	4	4	4	5	5	5	4.5	5	3	5	5	5
1677	1	4	1	1	1	1	0	3	4	5	4	4	4	5	5	4	4.5	4	3	3	4	3.5	4	2	3	2	3	4	3	2	2.71429	3	3	4	2	3	4	2	3	3	3	3	3	3	3	4	2	4	4
1678	1	3	0	3	4	4	36	5	4	4	5	4.5	3	2	3	2	2.5	2	2	3	3	2.5	3.16667	4	3	3	5	4	4	5	4	3	4	2	2	3	3	2	3	4	4	4	3	3.08333	2	3	2	3	3
1679	1	3	1	3	2	4	12	3	4	4	4	3.75	4	3	3	3	3.25	5	3	4	5	4.25	3.75	3	3	4	3	4	3	3	3.28571	3	4	4	3	3	4	3	4	5	3	4	3	3.58333	3	4	5	3	3
1680	0	4	0	2	3	1	4	5	5	3	3	4	4	5	3	4	4	2	1	3	3	2.25	3.41667	3	3	3	3	2	2	2	2.57143	3	3	4	3	5	5	4	4	4	4	4	3	3.83333	5	4	4	5	5
1681	0	3	0	2	2	2	4	4	3	4	4	3.75	3	3	5	4	3.75	2	2	3	3	2.5	3.33333	2	3	3	3	3	2	3	2.71429	2	2	3	3	3	1	3	4	2	1	3	2	2.41667	1	3	2	2	1
1682	1	3	0	3	3	4	24	4	2	3	2	2.75	2	3	3	2	2.5	3	3	3	2	2.75	2.66667	3	3	2	3	3	3	3	2.85714	4	3	4	4	4	3	4	5	4	4	4	4	3.91667	3	5	4	5	4
1683	1	2	1	2	2	1	2	3	2	3	3	2.75	3	3	4	3	3.25	2	2	4	3	2.75	2.91667	3	4	3	4	3	4	4	3.57143	5	4	4	4	4	5	5	3	4	5	5	5	4.41667	3	3	2	4	3
1684	0	2	0	2	2	1	2	3	3	3	2	2.75	3	3	2	3	2.75	2	3	2	1	2	2.5	3	3	2	3	4	3	3	3	3	3	2	3	3	3	2	4	3	4	2	3	2.91667	4	4	4	3	5
1685	1	4	1	2	2	1	2	4	3	4	3	3.5	5	4	5	5	4.75	4	3	3	4	3.5	3.91667	2	2	3	3	2	3	3	2.57143	3	2	2	3	3	2	3	2	3	3	2	2	2.5	2	3	2	2	3
1686	1	1	1	5	5	4	80	5	4	5	5	4.75	4	3	4	4	3.75	5	5	3	4	4.25	4.25	2	2	2	2	2	3	2	2.14286	2	2	2	2	2	2	2	2	2	2	2	2	2	3	4	2	3	3
1687	1	3	1	1	1	3	0	2	2	1	2	1.75	2	3	4	3	3	2	3	3	3	2.75	2.5	4	3	4	4	5	3	3	3.71429	4	4	4	4	4	5	5	4	4	5	4	4	4.25	5	5	4	5	5
1688	1	4	0	4	4	3	36	4	4	4	5	4.25	4	5	4	5	4.5	3	3	3	3	3	3.91667	2	4	2	3	3	4	4	3.14286	4	3	3	4	4	4	3	3	3	3	4	4	3.5	1	3	2	3	4
1689	0	4	0	1	1	1	0	3	3	2	2	2.5	5	3	3	3	3.5	4	3	4	4	3.75	3.25	3	3	4	5	4	3	4	3.71429	3	5	5	3	4	3	3	4	2	4	3	3	3.5	5	3	4	5	5
1690	1	1	0	1	3	2	4	3	3	3	1	2.5	4	5	5	5	4.75	3	3	4	5	3.75	3.66667	4	4	5	4	4	5	5	4.42857	4	4	4	3	4	3	4	3	3	5	3	3	3.58333	5	5	5	5	4
1691	1	2	1	2	3	3	12	2	3	2	3	2.5	4	4	4	4	4	3	2	2	2	2.25	2.91667	2	2	4	3	3	3	3	2.85714	3	4	3	4	3	3	4	3	4	3	3	2	3.25	4	3	3	3	2
1692	1	4	0	2	2	3	6	5	4	4	4	4.25	5	5	5	5	5	4	4	3	4	3.75	4.33333	2	2	3	2	2	3	3	2.42857	2	3	2	3	3	3	2	2	2	2	2	2	2.33333	2	3	2	3	4
1693	0	4	1	2	3	3	12	2	3	5	3	3.25	3	3	4	4	3.5	5	3	4	3	3.75	3.5	3	3	4	4	3	3	3	3.28571	3	2	2	4	3	2	4	4	3	3	2	3	2.91667	3	3	4	3	4
1694	1	4	0	2	2	3	6	3	1	4	2	2.5	4	5	4	4	4.25	2	3	2	5	3	3.25	3	5	3	5	4	5	4	4.14286	2	2	2	2	3	2	3	2	2	3	2	2	2.25	3	4	4	4	4
1695	0	3	0	4	4	5	60	2	2	2	3	2.25	3	4	3	3	3.25	3	4	5	5	4.25	3.25	3	2	4	3	3	4	3	3.14286	3	3	3	3	4	3	3	3	2	3	3	3	3	3	3	2	3	1
1696	1	4	0	4	4	5	60	5	4	5	5	4.75	5	5	5	5	5	2	3	4	4	3.25	4.33333	2	2	2	2	3	2	2	2.14286	4	3	2	2	3	3	3	3	2	3	3	3	2.83333	3	3	3	2	4
1697	0	2	1	5	4	4	60	4	4	3	3	3.5	4	4	4	4	4	2	3	2	3	2.5	3.33333	4	3	3	3	3	3	4	3.28571	2	3	1	2	2	2	2	3	3	1	1	2	2	2	4	4	3	3
1698	0	1	0	3	4	4	36	4	4	5	4	4.25	4	4	4	4	4	5	4	5	4	4.5	4.25	2	1	3	4	2	3	2	2.42857	4	3	5	2	4	4	3	5	4	3	4	4	3.75	2	4	4	5	2
1699	0	3	1	5	2	4	20	4	3	3	4	3.5	3	2	3	2	2.5	2	3	2	2	2.25	2.75	3	3	3	3	4	4	2	3.14286	3	4	4	3	3	3	3	2	3	2	2	3	2.91667	2	3	2	2	3
1700	1	1	0	2	2	2	4	3	4	4	2	3.25	3	2	3	3	2.75	4	3	3	4	3.5	3.16667	5	4	5	2	4	5	3	4	4	3	4	3	3	3	5	5	2	4	4	3	3.58333	4	4	3	4	4
1701	0	1	1	5	5	5	100	5	4	5	5	4.75	4	5	5	5	4.75	3	5	4	4	4	4.5	2	2	2	2	2	2	2	2	2	3	3	3	2	3	2	2	1	2	2	2	2.25	1	2	2	3	3
1702	0	4	1	2	3	3	12	5	5	3	5	4.5	5	3	4	4	4	3	3	4	4	3.5	4	2	3	3	3	3	2	4	2.85714	2	5	3	3	3	3	3	4	3	2	3	3	3.08333	3	3	3	2	3
1703	0	2	1	1	1	1	0	2	3	3	3	2.75	4	5	4	4	4.25	2	3	2	3	2.5	3.16667	4	4	4	3	3	5	4	3.85714	5	3	4	3	4	4	4	5	3	3	3	4	3.75	3	4	4	4	4
1704	0	1	0	3	1	1	0	2	2	2	2	2	2	2	3	3	2.5	2	4	3	3	3	2.5	3	4	4	3	3	4	3	3.42857	5	5	5	4	4	4	5	4	5	4	3	4	4.33333	5	5	5	5	4
1705	1	2	1	4	4	4	48	5	3	4	4	4	4	4	4	5	4.25	5	3	4	5	4.25	4.16667	2	3	3	3	3	3	2	2.71429	3	3	5	4	3	4	4	5	3	4	3	4	3.75	2	2	2	2	1
1706	1	1	0	4	4	4	48	3	3	3	3	3	3	4	4	4	3.75	5	3	4	3	3.75	3.5	5	4	4	3	4	5	4	4.14286	4	3	2	4	3	4	5	4	5	4	4	4	3.83333	3	3	4	4	3
1707	0	4	0	1	1	1	0	5	4	4	4	4.25	3	2	2	3	2.5	5	3	4	4	4	3.58333	3	3	3	4	3	3	4	3.28571	4	5	3	4	4	3	4	4	4	3	5	3	3.83333	4	4	5	4	5
1708	1	4	1	3	4	4	36	4	4	2	3	3.25	3	3	3	3	3	3	4	4	3	3.5	3.25	5	4	4	5	3	4	4	4.14286	3	4	3	3	3	4	4	3	3	4	4	3	3.41667	4	5	5	4	5
1709	0	1	0	3	2	1	3	4	3	3	3	3.25	3	2	3	2	2.5	3	3	2	2	2.5	2.75	3	4	3	5	3	4	5	3.85714	4	5	5	5	4	4	4	5	3	4	5	4	4.33333	4	3	3	4	5
1710	0	2	0	3	2	2	6	2	2	2	2	2	2	2	3	3	2.5	2	3	2	1	2	2.16667	5	4	5	3	4	4	4	4.14286	4	4	5	5	5	4	5	5	4	5	5	5	4.66667	5	4	5	5	5
1711	1	3	0	1	3	1	2	3	4	4	3	3.5	5	4	4	5	4.5	5	4	3	4	4	4	2	3	3	4	3	4	3	3.14286	4	4	5	4	5	4	3	4	3	5	5	3	4.08333	4	4	3	4	3
1712	1	2	0	3	3	3	18	2	3	4	3	3	3	3	3	3	3	5	4	4	5	4.5	3.5	5	4	3	4	4	4	4	4	3	3	5	4	3	3	2	3	4	4	3	4	3.41667	5	4	5	4	4
1713	0	4	0	2	4	4	24	3	3	3	3	3	4	4	5	5	4.5	4	3	3	3	3.25	3.58333	5	4	4	4	5	3	4	4.14286	4	4	4	3	3	3	4	5	4	3	3	4	3.66667	4	5	4	4	3
1714	0	3	0	3	2	2	6	3	2	3	2	2.5	3	3	2	2	2.5	2	2	3	2	2.25	2.41667	5	4	4	5	3	4	4	4.14286	4	4	3	5	3	4	4	3	3	4	3	4	3.66667	5	5	4	5	4
1715	0	3	1	3	4	5	45	4	4	4	3	3.75	4	4	4	4	4	3	2	3	4	3	3.58333	3	3	2	3	3	2	3	2.71429	3	4	3	3	3	4	3	4	3	5	4	3	3.5	3	1	4	3	2
1716	1	4	0	3	2	2	6	4	4	3	4	3.75	4	5	4	4	4.25	5	5	4	4	4.5	4.16667	3	3	3	2	2	2	3	2.57143	1	2	2	2	3	2	3	3	3	3	2	2	2.33333	3	4	4	4	4
1717	1	2	1	5	5	5	100	4	4	4	4	4	5	5	4	4	4.5	5	4	5	5	4.75	4.41667	2	3	2	2	3	2	1	2.14286	2	3	3	3	2	3	3	2	2	2	2	2	2.41667	2	1	2	2	3
1718	1	4	1	2	1	2	0	4	4	5	5	4.5	5	4	4	4	4.25	2	3	3	2	2.5	3.75	2	3	3	2	3	3	3	2.71429	3	3	3	2	3	3	3	3	4	3	3	3	3	4	4	3	3	3
1719	0	3	0	1	2	4	4	5	4	4	5	4.5	5	4	4	4	4.25	3	3	2	4	3	3.91667	4	3	4	4	3	4	3	3.57143	3	3	4	4	2	3	3	2	4	3	3	4	3.16667	4	4	3	4	4
1720	0	3	0	2	1	1	0	2	3	2	3	2.5	3	2	3	3	2.75	4	3	3	3	3.25	2.83333	2	2	3	3	2	3	1	2.28571	4	3	4	4	4	4	2	5	4	4	4	5	3.91667	3	3	1	1	3
1721	0	2	0	5	4	3	45	4	2	3	2	2.75	3	3	4	4	3.5	3	2	3	2	2.5	2.91667	5	5	5	4	4	4	4	4.42857	4	5	4	4	2	4	3	3	5	3	4	4	3.75	5	4	5	4	5
1722	0	1	0	2	2	2	4	3	1	3	2	2.25	3	3	2	2	2.5	3	2	2	2	2.25	2.33333	4	4	5	5	4	4	5	4.42857	4	4	5	5	4	4	5	4	4	5	4	5	4.41667	5	5	5	5	5
1723	1	4	0	2	1	3	0	4	3	5	4	4	3	4	4	5	4	4	4	5	3	4	4	4	4	5	5	4	3	3	4	4	4	4	5	3	5	4	5	4	4	3	4	4.08333	4	3	4	3	3
1724	0	3	0	3	2	4	12	2	3	2	2	2.25	2	2	3	2	2.25	1	2	2	3	2	2.16667	4	3	3	3	4	5	3	3.57143	4	5	4	5	3	4	4	4	4	4	4	4	4.08333	3	4	3	4	4
1725	0	1	1	2	2	2	4	4	4	5	5	4.5	4	3	4	4	3.75	3	3	4	4	3.5	3.91667	3	5	3	3	4	4	4	3.71429	3	3	2	3	3	4	3	3	3	3	3	4	3.08333	3	4	4	5	4
1726	1	4	1	1	3	2	4	2	4	3	3	3	5	5	4	5	4.75	2	2	3	3	2.5	3.41667	3	3	3	3	2	4	2	2.85714	3	3	4	3	3	3	3	3	3	2	3	4	3.08333	3	2	2	3	2
1727	1	3	1	2	2	1	2	1	2	1	3	1.75	5	5	2	2	3.5	2	2	3	3	2.5	2.58333	4	3	3	3	3	3	2	3	3	3	3	3	3	3	3	3	4	2	2	3	2.91667	3	4	3	3	3
1728	0	2	1	1	1	2	0	4	4	2	4	3.5	3	2	3	3	2.75	1	1	4	2	2	2.75	4	5	5	4	4	4	4	4.28571	4	5	4	4	4	4	3	3	4	4	4	5	4	3	3	4	3	2
1729	0	1	1	2	3	1	4	3	3	3	2	2.75	5	5	3	3	4	2	3	3	4	3	3.25	5	4	4	4	3	5	5	4.28571	3	3	3	4	4	3	3	4	4	4	4	4	3.58333	4	5	3	4	4
1730	0	3	0	1	1	1	0	2	2	1	2	1.75	3	3	2	2	2.5	4	4	5	5	4.5	2.91667	3	3	3	4	3	4	3	3.28571	4	4	4	5	4	5	4	5	4	4	5	4	4.33333	3	3	4	4	3
1731	0	2	1	3	4	1	9	1	3	2	2	2	3	3	3	4	3.25	3	1	2	2	2	2.41667	5	4	3	5	3	3	4	3.85714	5	4	4	4	5	5	4	4	5	5	4	3	4.33333	2	3	3	4	5
1732	0	4	1	4	3	4	32	2	3	3	2	2.5	4	5	4	5	4.5	2	2	3	4	2.75	3.25	3	3	2	2	3	3	2	2.57143	4	4	4	5	3	3	4	5	3	3	4	4	3.83333	3	3	3	3	4
1733	1	3	0	3	3	3	18	4	4	3	3	3.5	3	4	3	3	3.25	1	3	3	2	2.25	3	4	5	4	5	4	5	5	4.57143	4	4	4	3	4	5	5	4	4	4	3	4	4	5	5	5	5	4
1734	1	4	0	1	1	4	0	3	3	3	3	3	5	4	4	5	4.5	2	3	2	2	2.25	3.25	3	3	5	3	3	3	3	3.28571	4	5	4	5	4	5	5	3	3	4	4	4	4.16667	5	5	3	4	4
1735	0	4	1	2	2	2	4	5	4	5	4	4.5	4	4	4	4	4	2	3	3	3	2.75	3.75	3	3	4	2	2	3	5	3.14286	2	3	2	2	3	2	3	2	2	4	2	3	2.5	2	3	2	1	3
1736	0	2	1	2	1	1	0	2	2	3	2	2.25	3	3	3	3	3	3	4	3	3	3.25	2.83333	4	4	4	5	4	4	3	4	4	4	4	4	4	5	3	3	4	4	4	4	3.91667	4	5	4	4	5
1737	1	2	0	3	2	3	9	4	4	4	4	4	4	3	4	4	3.75	3	3	3	3	3	3.58333	3	4	3	4	4	3	3	3.42857	3	4	3	5	4	4	5	4	3	5	2	3	3.75	4	5	4	5	4
1738	1	1	1	1	1	1	0	5	3	3	3	3.5	3	3	4	3	3.25	3	3	3	2	2.75	3.16667	2	3	3	3	3	2	2	2.57143	3	4	4	3	5	4	3	4	3	3	3	3	3.5	3	3	4	5	4
1739	0	1	1	5	5	5	100	4	3	3	3	3.25	3	3	3	3	3	4	5	5	5	4.75	3.66667	2	3	3	2	3	2	2	2.42857	4	3	3	4	4	4	5	4	4	3	4	5	3.91667	3	2	3	4	4
1740	1	3	0	2	4	3	18	3	3	3	3	3	4	5	4	4	4.25	4	3	3	2	3	3.41667	3	3	3	3	2	3	3	2.85714	3	3	4	3	3	4	3	4	3	4	3	1	3.16667	2	3	2	3	3
1741	1	1	1	5	5	5	100	3	4	4	4	3.75	4	5	4	4	4.25	4	5	4	5	4.5	4.16667	2	2	2	2	2	2	2	2	3	3	3	2	3	3	3	2	2	3	3	3	2.75	2	3	3	3	2
1742	1	2	1	5	3	4	40	4	5	4	4	4.25	5	4	3	3	3.75	4	3	3	4	3.5	3.83333	2	3	3	3	2	3	3	2.71429	3	2	2	3	2	2	2	2	3	2	2	3	2.33333	4	4	3	5	4
1743	1	2	1	4	5	4	64	5	4	5	5	4.75	4	5	5	5	4.75	5	5	3	5	4.5	4.66667	2	2	2	2	2	2	3	2.14286	2	4	2	3	2	2	2	3	3	2	3	2	2.5	3	4	2	3	3
1744	1	1	1	4	5	3	48	4	5	3	4	4	2	3	3	3	2.75	3	2	3	2	2.5	3.08333	2	1	2	3	2	2	2	2	3	3	3	3	4	4	4	3	3	3	4	4	3.41667	4	3	3	3	4
1745	1	1	0	1	1	1	0	5	4	3	4	4	3	3	3	3	3	1	3	3	3	2.5	3.16667	3	3	3	5	4	3	3	3.42857	2	1	3	2	3	2	3	2	2	4	2	4	2.5	2	4	3	2	3
1746	1	3	1	4	5	5	80	4	4	5	4	4.25	5	5	4	4	4.5	4	4	4	5	4.25	4.33333	3	4	3	4	2	3	4	3.28571	1	3	2	2	2	2	2	3	3	1	3	2	2.16667	3	3	2	3	3
1747	1	3	1	1	1	2	0	2	3	2	3	2.5	3	2	3	3	2.75	2	3	3	3	2.75	2.66667	5	5	3	4	5	5	4	4.42857	5	4	5	5	4	5	5	5	5	5	5	4	4.75	4	5	4	5	5
1748	0	2	0	3	4	2	18	4	2	2	4	3	2	3	3	2	2.5	2	2	3	2	2.25	2.58333	3	3	3	2	4	3	3	3	4	4	4	3	4	3	5	4	4	4	4	4	3.91667	3	2	3	2	3
1749	1	4	1	1	2	1	1	3	3	3	3	3	3	3	2	3	2.75	4	4	5	4	4.25	3.33333	4	4	3	4	3	3	4	3.57143	2	3	3	3	3	3	3	3	3	3	3	4	3	3	2	3	3	4
1750	1	1	1	2	3	1	4	2	2	3	3	2.5	3	3	3	3	3	1	2	2	2	1.75	2.41667	4	4	4	3	4	3	3	3.57143	3	3	4	4	4	3	3	3	3	3	3	3	3.25	3	3	3	4	3
1751	0	3	0	5	5	5	100	4	3	3	3	3.25	4	3	4	3	3.5	2	3	3	2	2.5	3.08333	2	2	2	3	2	2	2	2.14286	3	2	2	2	2	1	3	2	2	2	2	2	2.08333	3	3	3	3	3
1752	1	1	1	4	2	5	20	4	5	3	4	4	3	4	4	3	3.5	3	5	4	3	3.75	3.75	3	3	4	3	3	4	4	3.42857	3	2	2	2	3	4	3	4	3	3	3	3	2.91667	2	3	3	3	3
1753	1	4	1	4	4	4	48	4	4	2	4	3.5	4	5	5	5	4.75	2	3	2	2	2.25	3.5	1	3	1	2	2	2	2	1.85714	3	2	3	2	3	2	3	2	2	3	3	2	2.5	1	2	2	3	3
1754	1	3	1	1	2	1	1	3	3	5	3	3.5	3	4	3	3	3.25	5	3	3	2	3.25	3.33333	4	3	4	3	3	2	2	3	2	2	3	3	2	2	3	2	1	2	2	2	2.16667	3	2	1	3	1
1755	0	3	1	3	4	2	18	2	3	3	3	2.75	2	3	3	3	2.75	2	3	3	1	2.25	2.58333	1	2	2	2	2	2	2	1.85714	4	3	3	3	3	4	4	3	4	4	3	3	3.41667	4	5	4	4	4
1756	1	4	0	4	4	4	48	5	5	4	4	4.5	4	4	3	3	3.5	5	5	4	4	4.5	4.16667	4	3	3	3	4	3	4	3.42857	3	4	2	2	3	2	3	3	2	3	3	1	2.58333	3	3	3	3	3
1757	0	2	1	2	1	1	0	5	4	4	5	4.5	3	2	3	2	2.5	3	3	2	3	2.75	3.25	3	3	3	4	3	4	3	3.28571	3	3	4	2	3	4	2	3	3	3	3	2	2.91667	3	3	2	1	3
1758	0	4	0	4	2	3	12	3	4	3	4	3.5	4	4	4	4	4	5	4	4	4	4.25	3.91667	4	3	4	5	3	4	4	3.85714	5	4	5	4	4	4	5	3	3	4	4	4	4.08333	3	3	3	5	5
1759	0	4	0	2	2	2	4	2	3	3	1	2.25	4	5	4	4	4.25	3	5	4	4	4	3.5	4	4	4	5	5	4	4	4.28571	3	4	5	4	5	4	5	4	4	3	4	3	4	4	5	5	4	5
1760	0	2	0	1	2	1	1	4	4	3	4	3.75	3	3	3	3	3	2	3	3	3	2.75	3.16667	4	4	4	4	3	4	4	3.85714	4	4	4	5	4	4	4	4	5	4	4	5	4.25	5	5	5	5	3
1761	1	1	0	2	1	2	0	3	4	4	3	3.5	4	3	3	3	3.25	3	1	2	1	1.75	2.83333	4	5	5	4	5	4	5	4.57143	4	4	3	4	3	3	4	4	5	4	5	4	3.91667	3	3	4	4	4
1762	0	1	0	5	3	5	50	5	3	5	4	4.25	3	4	4	5	4	5	5	5	5	5	4.41667	3	2	4	3	3	3	3	3	3	3	3	3	4	4	3	4	3	3	2	4	3.25	2	2	3	3	3
1763	0	4	0	4	2	2	8	4	4	3	3	3.5	5	5	3	5	4.5	3	3	3	3	3	3.66667	2	2	2	1	2	2	1	1.71429	4	3	4	3	3	3	4	4	4	3	4	4	3.58333	3	3	3	4	2
1764	0	3	1	2	3	2	8	4	4	4	4	4	4	5	3	4	4	3	4	4	5	4	4	3	3	3	4	3	3	4	3.28571	3	4	2	3	3	2	4	4	4	3	4	3	3.25	5	4	4	5	5
1765	1	2	1	5	5	5	100	5	5	4	5	4.75	5	5	5	5	5	3	4	5	5	4.25	4.66667	2	2	2	2	3	2	1	2	2	2	2	3	2	3	2	3	1	3	2	2	2.25	3	3	3	3	3
1766	0	1	0	5	3	4	40	5	4	4	4	4.25	4	3	3	3	3.25	3	3	4	4	3.5	3.66667	4	4	5	4	4	4	5	4.28571	3	3	3	3	3	3	4	3	3	3	3	2	3	4	4	3	5	4
1767	1	3	1	2	2	1	2	4	2	3	3	3	3	3	3	3	3	1	2	1	2	1.5	2.5	2	3	3	2	3	3	3	2.71429	5	3	4	3	5	3	4	3	3	4	3	4	3.66667	3	1	3	3	2
1768	1	3	0	1	2	2	2	4	3	2	3	3	3	3	4	3	3.25	2	2	3	1	2	2.75	2	3	3	3	3	2	3	2.71429	4	5	4	5	5	4	3	5	4	4	5	4	4.33333	3	4	4	2	3
1769	1	2	0	5	3	5	50	3	4	5	3	3.75	5	5	4	5	4.75	4	4	5	5	4.5	4.33333	5	3	5	4	4	4	3	4	5	4	4	3	4	4	4	3	5	4	4	5	4.08333	2	3	3	3	1
1770	0	3	0	5	5	5	100	3	3	2	4	3	4	3	4	3	3.5	4	4	5	5	4.5	3.66667	3	3	3	3	3	2	2	2.71429	4	3	3	3	3	3	4	3	2	3	3	3	3.08333	2	3	4	4	4
1771	1	2	0	2	3	3	12	2	3	2	3	2.5	2	2	3	3	2.5	1	3	3	2	2.25	2.41667	3	4	5	3	4	3	5	3.85714	4	4	4	3	4	5	3	4	3	4	4	4	3.83333	5	5	5	4	5
1772	0	4	1	4	4	5	60	4	5	3	3	3.75	5	5	5	5	5	4	4	5	5	4.5	4.41667	2	2	2	2	2	3	1	2	4	3	5	3	4	4	3	3	3	3	2	3	3.33333	3	3	4	4	3
1773	0	2	0	3	5	3	36	4	4	4	4	4	4	5	5	5	4.75	4	4	4	4	4	4.25	2	2	3	2	3	2	2	2.28571	2	2	2	1	2	2	2	2	1	3	3	2	2	2	3	2	3	2
1774	1	1	1	1	1	1	0	3	5	5	4	4.25	4	4	3	3	3.5	3	4	3	4	3.5	3.75	3	4	5	3	4	3	3	3.57143	4	3	4	5	3	4	3	5	4	3	4	4	3.83333	2	2	3	3	2
1775	0	3	0	2	3	2	8	4	3	3	3	3.25	3	3	3	3	3	2	4	2	1	2.25	2.83333	2	3	2	2	2	2	3	2.28571	4	4	4	5	4	3	3	3	3	4	3	2	3.5	4	2	2	3	2
1776	0	3	0	3	2	4	12	4	2	3	3	3	3	4	3	4	3.5	3	3	5	4	3.75	3.41667	3	3	3	5	5	4	4	3.85714	4	4	4	4	4	3	5	4	4	5	5	4	4.16667	3	3	3	3	3
1777	0	2	0	2	1	2	0	3	3	4	3	3.25	5	4	5	4	4.5	3	4	4	4	3.75	3.83333	3	4	4	5	3	4	4	3.85714	4	4	5	5	4	4	5	4	3	4	5	4	4.25	5	5	4	4	5
1778	0	1	1	4	5	5	80	3	3	3	3	3	3	2	2	3	2.5	3	4	4	4	3.75	3.08333	1	3	3	3	3	2	2	2.42857	2	2	2	2	2	2	1	2	2	1	2	2	1.83333	2	3	3	2	3
1779	1	3	0	4	5	4	64	4	5	5	4	4.5	4	4	4	4	4	4	5	4	4	4.25	4.25	5	4	4	4	5	5	3	4.28571	3	4	4	3	3	4	4	4	4	5	4	4	3.83333	3	4	3	2	4
1780	0	4	1	3	3	4	24	5	5	4	5	4.75	4	5	5	4	4.5	4	4	4	4	4	4.41667	2	2	2	2	2	1	2	1.85714	3	3	3	3	2	2	3	3	2	3	2	2	2.58333	1	3	3	3	1
1781	1	1	0	3	4	4	36	5	4	5	4	4.5	5	5	4	5	4.75	4	3	5	3	3.75	4.33333	2	3	3	3	3	3	3	2.85714	3	2	2	3	3	1	4	2	3	4	3	3	2.75	3	2	3	2	3
1782	0	3	1	3	5	2	24	3	3	3	3	3	3	2	3	3	2.75	1	1	2	2	1.5	2.41667	5	4	4	5	4	4	5	4.42857	5	5	4	4	5	4	5	4	4	5	5	3	4.41667	3	3	3	4	5
1783	0	4	0	3	4	2	18	5	5	5	4	4.75	4	4	3	3	3.5	5	4	5	4	4.5	4.25	3	2	2	2	1	2	2	2	2	3	2	2	2	3	1	3	1	2	2	2	2.08333	2	3	1	2	3
1784	1	3	1	2	4	3	18	4	2	3	3	3	3	4	4	4	3.75	3	5	3	3	3.5	3.41667	3	4	3	3	4	4	3	3.42857	3	2	3	1	3	3	3	3	2	3	3	3	2.66667	4	4	5	3	4
1785	0	1	1	1	2	1	1	4	4	3	4	3.75	4	4	4	4	4	3	4	3	4	3.5	3.75	5	4	4	4	4	4	4	4.14286	3	3	3	4	3	4	3	3	3	3	3	4	3.25	4	3	4	4	3
1786	0	1	1	3	3	2	12	3	2	3	2	2.5	3	2	4	4	3.25	4	4	4	4	4	3.25	4	4	4	4	4	4	3	3.85714	4	4	4	3	4	5	4	4	4	4	4	3	3.91667	5	4	5	4	4
1787	1	1	1	2	3	4	16	3	4	3	3	3.25	4	3	3	4	3.5	3	3	4	5	3.75	3.5	5	4	4	4	4	4	4	4.14286	3	2	4	3	3	2	2	4	3	2	2	3	2.75	3	5	5	4	5
1788	1	4	0	2	3	5	20	5	5	5	5	5	4	4	3	4	3.75	3	4	4	4	3.75	4.16667	3	3	4	4	4	4	5	3.85714	2	3	2	1	3	1	2	2	3	2	3	3	2.25	3	3	2	3	1
1789	1	1	0	3	2	3	9	3	3	4	3	3.25	4	4	4	4	4	2	3	3	3	2.75	3.33333	2	1	3	2	2	2	3	2.14286	4	5	4	4	4	4	3	4	3	3	4	2	3.66667	4	4	4	5	4
1790	1	4	1	4	4	5	60	4	5	4	5	4.5	4	5	5	5	4.75	4	3	5	5	4.25	4.5	5	4	4	4	5	4	5	4.42857	2	4	2	3	4	2	3	3	2	2	4	4	2.91667	2	3	4	4	3
1791	0	2	0	1	1	2	0	4	3	2	3	3	4	4	5	5	4.5	3	4	5	4	4	3.83333	3	4	4	4	5	4	3	3.85714	4	4	4	4	4	5	4	4	5	3	3	4	4	4	5	5	3	4
1792	0	2	0	3	2	4	12	2	3	3	3	2.75	3	3	2	3	2.75	3	3	3	3	3	2.83333	3	1	2	2	1	2	3	2	2	3	2	3	3	3	4	3	2	2	3	2	2.66667	2	4	2	3	2
1793	1	4	1	1	2	1	1	2	3	4	2	2.75	5	5	4	4	4.5	4	5	4	5	4.5	3.91667	3	3	3	4	3	2	4	3.14286	3	4	3	2	4	3	3	3	3	4	4	3	3.25	2	2	3	2	3
1794	1	4	1	1	1	2	0	3	3	2	3	2.75	2	3	3	3	2.75	4	5	3	3	3.75	3.08333	2	3	3	4	3	3	3	3	3	3	3	3	2	2	2	3	3	3	4	2	2.75	3	3	4	4	3
1795	0	1	0	5	5	5	100	5	4	4	5	4.5	2	3	3	2	2.5	3	4	5	4	4	3.66667	3	4	4	4	4	4	2	3.57143	4	4	5	4	4	5	5	5	4	4	3	4	4.25	3	5	3	4	4
1796	0	1	0	4	5	5	80	3	3	3	2	2.75	3	3	3	4	3.25	3	3	3	3	3	3	2	3	3	3	3	3	3	2.85714	4	4	4	5	3	4	3	3	3	3	4	3	3.58333	3	2	3	4	4
1797	1	2	0	3	3	4	24	4	4	4	3	3.75	3	3	4	4	3.5	2	4	2	4	3	3.41667	3	3	3	3	4	3	2	3	4	2	3	2	3	3	3	3	3	3	3	3	2.91667	1	3	2	3	3
1798	0	3	0	3	1	3	0	3	3	4	3	3.25	3	3	2	2	2.5	4	4	4	3	3.75	3.16667	4	3	4	3	3	5	3	3.57143	5	4	5	5	4	4	5	5	4	3	4	5	4.41667	4	3	4	5	4
1799	0	4	0	1	2	1	1	5	5	5	3	4.5	3	4	2	3	3	4	3	3	3	3.25	3.58333	4	3	4	4	4	4	4	3.85714	3	3	3	3	3	4	3	2	3	4	2	2	2.91667	5	5	5	4	5
1800	1	2	0	4	5	5	80	5	4	5	5	4.75	4	4	5	5	4.5	5	4	5	4	4.5	4.58333	3	4	4	3	4	3	4	3.57143	4	5	5	5	4	4	5	3	4	4	4	5	4.33333	2	4	2	2	4
1801	1	3	0	3	1	4	0	4	5	4	4	4.25	4	3	4	3	3.5	4	4	3	3	3.5	3.75	4	3	4	4	3	4	3	3.57143	5	4	4	3	4	4	4	4	5	4	5	4	4.16667	1	2	2	3	3
1802	0	1	1	1	4	4	12	4	3	3	4	3.5	3	3	4	4	3.5	3	2	2	2	2.25	3.08333	4	4	5	4	4	3	3	3.85714	5	4	5	5	4	4	5	4	5	5	4	4	4.5	5	4	4	4	4
1803	1	2	0	5	3	5	50	4	5	5	5	4.75	3	3	3	4	3.25	4	5	3	5	4.25	4.08333	2	2	2	2	2	1	2	1.85714	3	2	3	3	3	3	3	2	4	2	4	3	2.91667	3	3	3	2	3
1804	1	1	0	4	3	3	24	4	4	4	4	4	4	3	4	4	3.75	2	4	3	3	3	3.58333	4	4	3	3	4	4	3	3.57143	3	3	3	3	3	5	3	4	2	3	3	3	3.16667	2	3	3	3	3
1805	0	4	1	1	2	1	1	3	4	4	5	4	3	4	3	3	3.25	3	4	3	3	3.25	3.5	3	4	4	3	3	3	3	3.28571	5	4	4	4	3	4	5	3	4	4	4	3	3.91667	3	4	4	3	3
1806	0	2	0	2	2	3	6	2	2	2	2	2	4	5	4	5	4.5	3	3	3	3	3	3.16667	5	4	5	5	3	4	5	4.42857	4	4	4	5	4	4	3	4	4	4	4	3	3.91667	4	5	5	4	5
1807	0	3	0	4	4	5	60	5	5	5	5	5	5	4	4	4	4.25	4	4	5	5	4.5	4.58333	2	2	2	2	3	2	2	2.14286	2	2	2	2	2	3	2	2	3	3	3	2	2.33333	2	2	1	3	3
1808	0	3	0	3	3	3	18	4	4	4	4	4	4	4	4	4	4	3	5	3	3	3.5	3.83333	2	3	2	2	2	2	2	2.14286	2	2	3	3	2	1	2	3	1	2	3	1	2.08333	2	3	3	2	1
1809	1	4	1	1	2	3	3	5	5	5	4	4.75	3	3	4	3	3.25	5	4	3	3	3.75	3.91667	4	3	3	3	4	3	3	3.28571	3	3	3	2	2	2	3	3	3	3	3	3	2.75	2	3	3	3	2
1810	0	3	1	3	3	3	18	4	4	4	3	3.75	4	4	3	4	3.75	4	3	4	4	3.75	3.75	3	3	3	2	3	2	2	2.57143	5	4	5	4	3	5	4	3	4	5	4	4	4.16667	4	3	4	4	3
1811	0	4	0	3	4	2	18	3	3	2	2	2.5	4	3	4	5	4	3	3	3	3	3	3.16667	4	3	3	4	3	3	3	3.28571	5	4	5	4	4	5	4	4	4	5	4	3	4.25	5	5	4	4	4
1812	1	4	1	2	1	2	0	4	3	5	4	4	3	3	4	3	3.25	2	3	3	2	2.5	3.25	2	2	4	2	2	2	3	2.42857	4	3	3	4	3	3	4	2	4	4	2	3	3.25	2	3	3	3	2
1813	0	2	0	5	5	4	80	5	5	5	4	4.75	4	5	5	4	4.5	4	5	5	5	4.75	4.66667	2	3	3	2	3	1	3	2.42857	4	5	3	3	3	2	4	3	3	3	3	5	3.41667	2	1	2	3	3
1814	0	2	0	1	1	2	0	3	3	2	3	2.75	3	2	3	2	2.5	2	2	1	3	2	2.41667	5	5	4	4	4	3	5	4.28571	4	5	4	4	4	4	5	5	4	4	4	4	4.25	4	5	4	4	5
1815	0	1	1	3	5	3	36	3	3	2	3	2.75	4	4	3	3	3.5	3	3	3	1	2.5	2.91667	2	3	2	2	2	3	2	2.28571	3	3	4	4	4	5	4	3	3	4	4	3	3.66667	3	5	4	5	5
1816	1	2	1	4	4	4	48	4	4	4	4	4	4	4	4	5	4.25	3	4	3	3	3.25	3.83333	4	3	3	3	4	3	3	3.28571	3	2	2	3	3	3	2	1	2	2	3	2	2.33333	2	3	4	3	2
1817	1	1	0	2	1	2	0	2	2	3	3	2.5	3	4	3	3	3.25	4	3	3	3	3.25	3	4	3	3	4	3	2	3	3.14286	5	4	4	4	4	5	4	5	5	4	4	3	4.25	4	4	5	5	5
1818	0	2	0	2	1	2	0	2	3	2	2	2.25	3	3	3	3	3	3	3	2	3	2.75	2.66667	5	5	5	5	4	5	5	4.85714	4	4	4	5	4	4	4	4	4	3	2	5	3.91667	3	4	4	4	4
1819	0	2	1	4	5	4	64	3	3	2	4	3	4	4	3	2	3.25	4	4	4	4	4	3.41667	3	3	3	3	3	1	3	2.71429	2	3	3	3	2	2	3	2	2	4	1	3	2.5	3	3	3	3	4
1820	0	4	1	2	1	2	0	2	3	3	3	2.75	2	3	3	2	2.5	3	3	3	3	3	2.75	3	3	3	3	4	3	3	3.14286	3	3	5	3	3	3	3	4	3	2	3	4	3.25	3	3	3	3	3
1821	0	4	0	2	3	2	8	3	4	4	4	3.75	4	5	5	5	4.75	4	3	4	3	3.5	4	3	3	3	3	4	4	3	3.28571	5	5	4	3	5	4	5	4	5	5	5	4	4.5	2	3	3	3	3
1822	0	3	0	1	1	2	0	4	5	4	5	4.5	5	4	4	4	4.25	2	3	2	4	2.75	3.83333	4	3	5	4	3	4	3	3.71429	3	3	3	3	2	3	2	3	3	2	3	3	2.75	3	4	4	5	4
1823	0	2	1	1	2	2	2	2	2	2	3	2.25	5	4	4	5	4.5	3	3	3	3	3	3.25	3	3	3	3	4	3	2	3	3	3	3	3	2	3	3	3	2	3	2	3	2.75	2	4	4	5	5
1824	0	2	1	5	5	5	100	4	4	4	3	3.75	4	2	3	3	3	4	4	2	5	3.75	3.5	3	3	3	2	2	2	2	2.42857	2	1	3	2	3	2	2	2	3	2	2	3	2.25	2	2	2	2	2
1825	0	2	1	4	5	5	80	5	4	3	4	4	3	2	3	2	2.5	1	2	3	3	2.25	2.91667	2	3	3	1	3	3	2	2.42857	2	1	3	2	2	2	1	2	2	3	3	2	2.08333	3	3	4	4	1
1826	0	2	1	2	2	2	4	3	3	4	3	3.25	3	3	3	3	3	3	3	4	3	3.25	3.16667	3	4	3	5	5	5	5	4.28571	4	5	3	4	4	3	4	5	4	5	4	4	4.08333	4	4	4	5	3
1827	1	2	0	2	1	2	0	3	3	3	3	3	3	1	2	3	2.25	3	2	2	2	2.25	2.5	3	4	2	4	3	3	3	3.14286	4	4	4	5	4	5	4	3	4	4	4	4	4.08333	4	3	4	5	3
1828	1	4	0	4	3	3	24	4	3	4	4	3.75	4	3	4	4	3.75	5	5	5	5	5	4.16667	3	5	4	3	4	3	4	3.71429	4	3	3	3	4	3	3	3	3	4	2	2	3.08333	4	4	4	5	4
1829	0	3	1	5	5	5	100	4	5	4	5	4.5	4	5	4	4	4.25	4	5	4	4	4.25	4.33333	2	2	2	2	2	2	3	2.14286	1	3	1	2	3	2	3	1	3	1	2	2	2	2	2	3	3	2
1830	1	3	0	1	1	3	0	5	4	4	5	4.5	4	4	4	3	3.75	4	4	4	3	3.75	4	4	5	4	5	4	4	4	4.28571	4	5	4	4	4	3	5	4	4	4	4	4	4.08333	2	3	3	3	3
1831	0	4	0	3	2	2	6	4	3	3	4	3.5	4	4	4	4	4	5	3	2	3	3.25	3.58333	3	3	3	5	4	3	4	3.57143	3	3	3	5	3	3	3	2	3	3	3	2	3	4	5	3	4	3
1832	0	3	1	4	4	4	48	3	5	5	4	4.25	2	3	3	3	2.75	4	3	4	4	3.75	3.58333	2	3	3	3	3	3	2	2.71429	4	3	4	5	4	4	5	4	4	4	4	5	4.16667	2	3	2	4	3
1833	0	1	0	1	2	1	1	2	2	3	3	2.5	2	1	2	2	1.75	2	3	2	1	2	2.08333	3	5	3	3	4	3	4	3.57143	3	3	2	3	3	4	3	4	4	4	2	4	3.25	4	5	4	4	4
1834	0	1	0	2	3	2	8	2	3	3	2	2.5	3	3	1	2	2.25	4	3	4	2	3.25	2.66667	5	4	4	4	4	4	5	4.28571	4	3	3	3	4	4	3	3	3	3	3	3	3.25	4	4	3	4	3
1835	0	2	1	5	5	5	100	5	5	5	4	4.75	4	5	5	5	4.75	5	4	4	5	4.5	4.66667	3	1	1	2	3	2	2	2	2	3	3	2	3	2	2	3	3	2	2	3	2.5	2	2	2	2	1
1836	1	1	1	5	5	5	100	5	5	5	5	5	5	5	5	5	5	5	4	5	5	4.75	4.91667	3	3	2	3	2	2	2	2.42857	2	2	2	2	2	3	2	3	3	2	4	3	2.5	2	3	3	3	2
1837	0	1	0	5	5	5	100	4	5	5	5	4.75	3	4	3	3	3.25	3	4	5	3	3.75	3.91667	2	2	2	2	3	2	3	2.28571	4	3	3	5	3	3	3	3	3	4	2	3	3.25	3	3	2	2	1
1838	1	1	1	4	2	3	12	3	1	3	2	2.25	3	3	3	4	3.25	3	1	2	3	2.25	2.58333	5	4	5	5	4	4	5	4.57143	4	4	4	3	4	4	4	5	4	5	2	5	4	4	4	3	5	4
1839	1	3	1	4	4	4	48	4	3	4	4	3.75	2	3	4	3	3	3	3	2	3	2.75	3.16667	5	4	4	3	4	4	3	3.85714	4	4	4	4	3	4	3	4	3	4	4	5	3.83333	3	4	3	4	4
1840	1	4	0	1	2	1	1	4	4	5	5	4.5	3	4	5	5	4.25	3	3	4	3	3.25	4	3	5	5	4	3	4	4	4	2	2	2	3	2	3	2	2	3	3	3	2	2.41667	4	4	2	3	3
1841	0	1	1	5	4	5	75	2	3	3	2	2.5	5	3	4	5	4.25	2	3	3	2	2.5	3.08333	2	1	2	2	1	3	3	2	2	2	2	2	2	2	3	3	2	2	2	3	2.25	2	2	4	3	3
1842	1	2	0	5	5	5	100	3	4	5	5	4.25	4	4	4	4	4	3	4	4	5	4	4.08333	3	4	3	3	3	3	4	3.28571	2	2	2	2	2	1	2	2	1	2	3	2	1.91667	3	4	3	3	3
1843	0	4	0	1	3	1	2	3	3	1	2	2.25	4	4	4	4	4	4	3	3	3	3.25	3.16667	3	5	5	3	4	4	4	4	3	4	3	4	3	4	4	4	3	4	4	2	3.5	3	4	5	3	5
1844	1	4	1	4	2	1	4	4	4	4	5	4.25	5	5	4	5	4.75	3	3	3	5	3.5	4.16667	1	2	3	2	2	2	2	2	2	3	1	2	1	2	2	2	1	2	2	2	1.83333	3	3	2	3	3
1845	1	4	1	3	3	4	24	4	3	3	4	3.5	5	5	4	5	4.75	3	3	5	3	3.5	3.91667	3	3	3	2	3	3	2	2.71429	3	3	3	3	3	3	3	4	1	3	3	3	2.91667	3	3	3	3	3
1846	0	3	1	5	5	5	100	5	4	4	5	4.5	3	3	5	4	3.75	5	5	5	5	5	4.41667	3	4	3	4	2	1	2	2.71429	2	3	2	1	2	3	2	1	2	3	2	2	2.08333	2	2	1	4	2
1847	1	1	1	4	5	5	80	4	5	5	4	4.5	5	5	5	5	5	4	5	5	5	4.75	4.75	5	4	4	3	5	4	4	4.14286	4	3	4	3	5	5	4	4	5	5	3	5	4.16667	3	3	2	4	2
1848	1	2	1	4	5	3	48	5	5	4	4	4.5	5	4	3	4	4	4	5	5	5	4.75	4.41667	2	2	1	2	2	3	2	2	2	2	2	2	3	3	3	3	3	3	3	1	2.5	2	2	2	3	3
1849	0	3	1	5	5	4	80	5	5	4	5	4.75	5	5	5	5	5	4	5	5	4	4.5	4.75	3	3	2	3	2	2	3	2.57143	2	3	2	3	1	2	2	3	3	3	3	3	2.5	2	3	4	3	2
1850	1	2	0	3	3	3	18	3	4	4	3	3.5	5	4	4	4	4.25	3	3	3	5	3.5	3.75	2	3	3	3	2	3	1	2.42857	3	3	4	4	3	3	3	3	4	3	4	2	3.25	3	4	3	4	4
1851	1	3	1	5	5	5	100	5	5	5	5	5	4	5	5	5	4.75	4	5	4	4	4.25	4.66667	2	2	1	2	2	3	3	2.14286	2	1	1	2	4	3	3	2	3	3	2	2	2.33333	1	2	1	1	2
1852	0	2	1	5	5	5	100	4	5	4	5	4.5	5	4	4	4	4.25	5	5	4	4	4.5	4.41667	2	3	2	2	2	2	2	2.14286	3	2	3	3	3	3	3	2	2	2	2	2	2.5	3	4	3	4	4
1853	1	3	1	3	2	2	6	3	2	3	2	2.5	3	4	3	3	3.25	3	1	1	3	2	2.58333	4	5	5	3	4	3	4	4	3	3	3	3	3	2	3	3	1	3	3	2	2.66667	1	3	2	2	3
1854	0	3	0	3	4	4	36	3	3	3	3	3	3	3	3	3	3	4	3	4	3	3.5	3.16667	3	3	3	4	3	2	4	3.14286	4	4	4	4	5	3	4	5	4	3	3	5	4	3	3	3	4	3
1855	0	4	1	1	1	1	0	3	3	4	3	3.25	3	4	3	3	3.25	2	2	3	2	2.25	2.91667	2	3	2	1	2	4	1	2.14286	3	3	3	3	2	3	3	3	4	4	3	3	3.08333	3	5	4	3	3
1856	0	4	0	4	4	3	36	4	5	5	5	4.75	4	4	4	3	3.75	5	4	4	4	4.25	4.25	4	5	4	4	5	4	5	4.42857	4	3	4	4	3	3	4	3	5	3	4	4	3.66667	3	2	3	5	4
1857	1	3	0	2	1	1	0	3	3	4	4	3.5	4	4	4	4	4	4	4	4	4	4	3.83333	4	2	2	4	4	2	4	3.14286	4	4	4	4	5	2	3	4	4	5	4	5	4	4	4	5	4	5
1858	0	3	0	5	3	5	50	4	4	3	3	3.5	5	5	4	5	4.75	5	5	3	4	4.25	4.16667	3	3	4	3	3	3	4	3.28571	3	4	4	4	5	2	3	3	4	3	4	3	3.5	3	5	3	4	4
1859	1	1	1	1	2	2	2	3	3	3	3	3	4	4	4	5	4.25	3	2	2	3	2.5	3.25	3	3	3	3	3	2	3	2.85714	4	5	3	4	4	5	4	4	5	4	4	4	4.16667	4	4	5	4	4
1860	0	4	0	1	3	1	2	3	3	4	4	3.5	4	4	4	4	4	2	2	3	3	2.5	3.33333	1	1	2	1	1	2	1	1.28571	1	3	3	1	2	2	1	2	3	3	2	2	2.08333	2	2	2	3	3
1861	0	1	1	5	5	4	80	4	3	3	3	3.25	3	3	3	3	3	4	3	3	3	3.25	3.16667	1	2	3	2	1	2	2	1.85714	3	2	3	3	2	3	3	2	3	3	4	3	2.83333	3	3	3	3	4
1862	1	1	0	4	5	4	64	5	4	4	4	4.25	4	4	5	3	4	4	4	4	4	4	4.08333	3	3	2	4	5	5	4	3.71429	2	3	2	2	2	2	2	3	2	3	3	2	2.33333	4	4	5	5	5
1863	0	3	1	4	2	4	16	3	3	4	3	3.25	4	4	3	3	3.5	4	5	4	3	4	3.58333	1	2	2	2	2	3	2	2	3	3	3	3	3	3	3	3	4	3	3	3	3.08333	2	2	3	3	3
1864	0	1	0	3	1	1	0	2	3	3	3	2.75	2	2	2	2	2	1	2	2	2	1.75	2.16667	5	3	3	3	3	4	3	3.42857	4	4	3	5	3	5	4	4	4	4	5	4	4.08333	5	5	5	4	5
1865	0	4	1	3	2	1	3	3	3	4	4	3.5	3	4	4	3	3.5	2	2	2	2	2	3	2	2	3	2	2	3	2	2.28571	2	2	3	3	3	3	2	2	2	2	2	2	2.33333	2	2	3	2	3
1866	0	1	0	2	2	2	4	2	3	2	2	2.25	2	2	1	2	1.75	1	2	2	1	1.5	1.83333	4	3	2	2	2	1	3	2.42857	5	5	4	4	4	4	5	5	3	3	5	4	4.25	3	4	5	4	3
1867	1	1	0	2	2	1	2	4	3	4	4	3.75	3	2	3	3	2.75	2	2	2	3	2.25	2.91667	4	3	3	2	5	3	2	3.14286	3	3	4	4	3	3	3	3	4	5	4	4	3.58333	2	2	2	2	3
1868	0	3	1	4	3	4	32	3	3	3	4	3.25	2	4	3	3	3	3	1	3	3	2.5	2.91667	3	3	3	3	4	4	4	3.42857	3	3	2	3	3	3	3	4	3	3	3	3	3	3	3	3	3	2
1869	1	2	1	3	4	3	27	5	4	5	4	4.5	4	4	5	4	4.25	5	5	4	4	4.5	4.41667	4	4	5	4	3	5	5	4.28571	4	4	3	3	3	3	3	3	4	3	4	3	3.33333	3	3	3	3	3
1870	1	3	1	5	5	5	100	4	5	4	5	4.5	4	5	4	4	4.25	5	4	4	5	4.5	4.41667	2	3	2	2	3	2	2	2.28571	2	2	2	1	2	3	2	3	2	3	2	2	2.16667	2	2	3	3	3
1871	1	4	1	2	1	1	0	5	3	4	4	4	4	3	4	3	3.5	3	4	4	2	3.25	3.58333	3	3	3	3	2	3	3	2.85714	1	2	1	3	2	1	3	3	2	3	2	3	2.16667	2	4	2	2	3
1872	1	2	0	3	3	3	18	3	4	4	3	3.5	2	2	3	3	2.5	4	3	4	3	3.5	3.16667	2	3	3	3	3	3	3	2.85714	3	2	3	1	3	3	2	4	3	3	3	2	2.66667	2	3	2	2	3
1873	1	2	0	5	5	4	80	4	5	4	5	4.5	4	4	5	4	4.25	5	4	3	5	4.25	4.33333	2	2	2	2	2	2	3	2.14286	2	2	2	2	1	1	2	2	2	1	2	2	1.75	3	3	3	4	1
1874	0	1	0	5	4	5	75	3	2	4	3	3	3	5	4	4	4	3	3	3	3	3	3.33333	3	4	3	4	3	3	4	3.42857	4	5	4	4	4	5	4	4	4	5	3	5	4.25	5	3	2	5	4
1875	1	3	1	1	1	1	0	3	2	3	3	2.75	5	5	5	5	5	4	5	4	4	4.25	4	4	5	4	4	4	3	5	4.14286	3	3	2	3	3	4	3	5	4	4	4	5	3.58333	4	3	3	3	4
1876	0	1	1	4	4	3	36	3	3	3	3	3	3	4	4	4	3.75	1	3	2	2	2	2.91667	5	4	5	4	5	5	4	4.57143	5	4	3	3	3	4	4	4	5	4	5	4	4	4	3	4	4	3
1877	1	3	0	3	5	5	60	4	5	5	4	4.5	4	4	4	5	4.25	5	5	4	5	4.75	4.5	3	3	4	4	3	4	3	3.42857	4	4	5	4	4	4	4	4	3	3	4	4	3.91667	2	3	3	4	3
1878	0	2	1	1	1	1	0	3	3	1	3	2.5	3	3	3	3	3	2	2	4	2	2.5	2.66667	2	2	3	2	3	2	1	2.14286	3	2	3	3	2	4	2	3	3	3	4	2	2.83333	3	3	4	3	4
1879	1	1	1	2	3	3	12	2	3	4	4	3.25	3	3	3	3	3	2	2	3	2	2.25	2.83333	5	4	4	5	3	4	4	4.14286	5	4	5	4	4	4	3	5	5	5	5	4	4.41667	4	5	2	4	4
1880	0	4	0	1	2	2	2	4	4	4	4	4	3	2	3	3	2.75	2	2	2	2	2	2.91667	3	3	3	3	4	2	4	3.14286	2	2	2	2	1	1	3	2	3	3	2	3	2.16667	2	3	3	3	2
1881	0	2	0	5	5	5	100	3	3	4	4	3.5	3	3	3	3	3	4	4	4	4	4	3.5	3	2	3	2	3	2	2	2.42857	4	2	3	3	3	2	3	2	3	2	3	2	2.66667	3	2	3	3	3
1882	0	2	1	2	3	2	8	4	4	3	3	3.5	3	4	3	3	3.25	4	4	5	4	4.25	3.66667	4	4	3	3	3	3	3	3.28571	4	4	5	3	5	5	3	5	4	4	4	4	4.16667	3	4	4	5	5
1883	1	4	1	1	1	2	0	2	2	2	2	2	4	3	3	4	3.5	2	2	2	2	2	2.5	3	4	4	4	3	4	4	3.71429	4	4	4	4	5	4	5	4	4	4	5	4	4.25	2	4	3	3	3
1884	1	2	1	5	5	5	100	4	4	3	5	4	4	5	5	5	4.75	4	5	4	5	4.5	4.41667	2	2	3	1	3	2	3	2.28571	3	3	2	1	2	2	2	2	2	2	2	3	2.16667	2	2	2	3	1
1885	0	4	1	2	2	2	4	4	5	5	4	4.5	5	5	4	5	4.75	2	3	3	3	2.75	4	4	5	5	4	4	5	3	4.28571	3	3	3	3	3	4	4	4	4	4	4	3	3.5	4	5	4	3	4
1886	1	3	0	2	2	3	6	2	2	2	3	2.25	2	2	3	3	2.5	3	2	3	3	2.75	2.5	3	4	3	3	3	3	3	3.14286	4	4	4	4	3	3	4	4	4	5	4	4	3.91667	2	3	3	5	5
1887	0	1	0	5	4	5	75	3	3	4	3	3.25	4	4	5	4	4.25	3	4	3	4	3.5	3.66667	3	3	2	3	3	3	1	2.57143	3	2	3	3	3	3	2	3	3	3	2	3	2.75	3	2	3	3	3
1888	1	4	0	5	4	4	60	3	5	3	4	3.75	5	5	5	5	5	3	4	4	4	3.75	4.16667	2	1	2	2	1	2	1	1.57143	2	2	3	1	3	3	2	2	3	3	2	2	2.33333	1	3	1	2	3
1889	1	1	1	1	1	1	0	3	4	4	5	4	4	5	5	5	4.75	4	3	3	3	3.25	4	5	4	5	5	5	4	5	4.71429	4	5	3	4	4	4	3	3	4	3	3	5	3.75	4	4	3	3	3
1890	1	2	1	5	5	5	100	4	5	4	4	4.25	5	5	5	4	4.75	4	5	3	5	4.25	4.41667	3	2	3	2	1	1	3	2.14286	3	3	3	1	3	1	3	2	3	2	3	3	2.5	2	1	2	2	1
1891	0	2	0	3	3	1	6	3	4	4	4	3.75	3	4	4	3	3.5	4	4	4	5	4.25	3.83333	4	5	5	4	3	4	4	4.14286	3	2	3	3	3	2	2	3	1	2	2	3	2.41667	3	3	3	3	2
1892	0	4	1	5	2	3	15	5	5	5	5	5	5	4	5	4	4.5	3	2	4	4	3.25	4.25	1	1	1	2	2	3	3	1.85714	2	3	2	2	3	3	1	2	2	2	2	2	2.16667	1	2	3	1	1
1893	1	3	0	4	4	2	24	5	5	5	5	5	4	3	4	4	3.75	4	5	4	5	4.5	4.41667	2	3	1	2	2	3	1	2	1	1	2	2	3	2	2	1	2	3	1	2	1.83333	3	3	3	3	2
1894	1	4	0	5	5	5	100	4	4	4	4	4	4	4	5	4	4.25	4	5	4	4	4.25	4.16667	1	2	1	2	2	2	1	1.57143	2	2	1	3	3	3	2	2	3	2	2	1	2.16667	2	2	3	2	3
1895	0	2	0	1	3	2	4	2	2	2	2	2	3	4	4	3	3.5	1	3	2	2	2	2.5	4	4	4	3	5	4	4	4	4	3	4	4	4	4	4	4	4	4	4	5	4	5	4	4	4	3
1896	1	4	0	1	2	1	1	3	2	2	2	2.25	3	3	3	3	3	3	3	3	3	3	2.75	3	5	4	3	3	4	2	3.42857	4	2	4	4	4	5	3	5	3	3	5	4	3.83333	4	4	5	4	5
1897	1	2	1	2	1	2	0	3	3	3	3	3	3	3	2	2	2.5	2	3	3	3	2.75	2.75	4	4	4	4	3	4	4	3.85714	5	3	3	4	5	5	3	3	4	4	4	4	3.91667	4	5	5	4	5
1898	0	2	1	3	2	2	6	3	3	2	3	2.75	4	4	4	4	4	3	4	3	4	3.5	3.41667	4	5	4	3	4	4	4	4	2	2	2	3	2	2	3	3	3	3	2	2	2.41667	3	2	4	3	3
1899	1	4	1	2	4	3	18	5	5	5	4	4.75	4	3	4	4	3.75	3	2	3	3	2.75	3.75	4	2	2	1	2	3	2	2.28571	3	3	3	2	3	2	3	3	3	3	2	3	2.75	2	2	2	3	1
1900	0	2	0	5	4	3	45	4	4	5	5	4.5	4	5	4	4	4.25	5	4	3	4	4	4.25	1	2	2	2	1	2	2	1.71429	2	3	3	2	3	2	2	2	2	3	1	2	2.25	3	3	2	2	2
1901	0	1	1	2	3	2	8	3	3	3	3	3	3	3	2	3	2.75	3	2	2	2	2.25	2.66667	3	4	5	4	4	3	3	3.71429	5	5	4	4	4	4	5	4	5	4	5	5	4.5	4	4	5	3	4
1902	0	1	1	5	5	4	80	3	3	3	3	3	4	4	3	3	3.5	4	4	5	3	4	3.5	3	3	3	3	4	5	3	3.42857	2	2	3	2	1	1	2	2	2	3	2	2	2	4	5	4	5	4
1903	1	4	0	5	4	5	75	5	5	4	4	4.5	5	5	5	5	5	4	4	5	5	4.5	4.66667	3	2	2	2	2	1	1	1.85714	2	2	3	3	2	2	3	3	2	2	1	2	2.25	3	4	2	3	4
1904	1	2	0	3	1	2	0	4	3	4	3	3.5	4	5	5	4	4.5	4	3	3	4	3.5	3.83333	4	4	3	4	3	2	4	3.42857	4	4	2	4	3	3	5	3	4	4	3	3	3.5	2	4	4	5	5
1905	1	3	0	1	3	4	8	3	2	2	2	2.25	2	3	3	3	2.75	3	2	4	3	3	2.66667	5	4	4	4	5	4	3	4.14286	4	4	5	3	4	4	3	5	5	5	4	4	4.16667	3	5	5	4	5
1906	0	2	1	3	4	2	18	3	4	4	4	3.75	4	5	4	5	4.5	5	4	5	4	4.5	4.25	3	3	3	3	4	4	3	3.28571	3	2	3	3	4	3	3	3	3	3	3	4	3.08333	2	2	2	3	2
1907	1	4	0	3	2	2	6	3	3	4	3	3.25	4	3	3	4	3.5	4	3	4	4	3.75	3.5	3	3	3	2	2	2	2	2.42857	2	2	3	2	2	2	2	3	2	3	2	3	2.33333	4	3	3	3	4
1908	1	1	1	5	5	4	80	5	4	5	4	4.5	3	3	3	4	3.25	5	5	4	3	4.25	4	2	1	1	2	2	1	2	1.57143	3	4	3	4	4	3	4	3	5	5	3	4	3.75	5	5	5	5	5
1909	1	2	0	4	2	3	12	3	2	2	2	2.25	3	3	3	3	3	3	2	3	2	2.5	2.58333	5	5	5	5	5	4	5	4.85714	4	5	3	3	5	4	3	4	4	4	3	4	3.83333	3	4	3	5	3
1910	1	1	0	2	2	2	4	2	2	1	2	1.75	2	4	4	3	3.25	3	2	4	4	3.25	2.75	4	5	4	5	4	4	5	4.42857	5	5	5	3	5	5	4	4	4	5	4	4	4.41667	4	5	4	4	5
1911	1	3	0	4	4	4	48	5	4	3	4	4	5	4	4	4	4.25	3	4	3	2	3	3.75	3	3	3	3	2	1	3	2.57143	3	3	3	3	2	1	2	2	3	3	2	2	2.41667	3	3	3	2	3
1912	1	1	1	5	3	5	50	4	3	4	4	3.75	3	3	4	4	3.5	2	4	3	4	3.25	3.5	3	3	2	3	4	5	4	3.42857	3	3	3	2	3	2	2	2	4	3	3	4	2.83333	4	4	4	4	4
1913	1	1	0	4	5	3	48	4	3	2	3	3	4	4	3	4	3.75	4	3	4	3	3.5	3.41667	3	4	3	4	3	5	4	3.71429	2	4	3	3	4	3	3	3	3	3	3	3	3.08333	5	5	5	5	5
1914	1	1	0	5	4	4	60	4	5	5	3	4.25	4	3	4	3	3.5	3	2	4	2	2.75	3.5	2	3	3	3	2	2	3	2.57143	3	2	3	1	3	2	3	2	2	1	3	3	2.33333	2	3	3	2	3
1915	1	2	1	2	3	2	8	3	4	4	3	3.5	5	5	5	5	5	3	3	3	4	3.25	3.91667	3	3	3	4	3	4	3	3.28571	2	2	2	2	2	2	2	2	2	3	2	2	2.08333	3	3	2	4	4
1916	0	3	0	1	2	1	1	3	3	1	2	2.25	5	4	5	5	4.75	3	3	2	3	2.75	3.25	3	4	3	4	4	3	4	3.57143	4	4	3	4	4	3	3	4	4	4	4	5	3.83333	4	4	5	5	4
1917	1	2	0	2	2	2	4	2	2	2	3	2.25	3	3	3	3	3	1	3	3	3	2.5	2.58333	3	3	1	3	2	3	3	2.57143	3	4	5	3	3	2	3	4	4	2	3	4	3.33333	3	3	2	3	3
1918	1	4	0	2	2	2	4	5	4	3	4	4	3	3	3	3	3	3	4	4	3	3.5	3.5	2	2	2	2	2	3	2	2.14286	2	3	3	3	2	3	3	2	3	2	2	3	2.58333	2	3	3	3	3
1919	0	4	0	3	1	3	0	2	3	3	2	2.5	4	3	3	4	3.5	3	2	2	2	2.25	2.75	3	3	3	3	2	2	2	2.57143	4	3	3	3	3	4	3	4	3	3	4	3	3.33333	4	3	3	4	3
1920	0	2	1	5	5	5	100	2	5	2	3	3	5	5	4	5	4.75	4	4	4	5	4.25	4	3	3	2	3	2	3	4	2.85714	2	3	1	3	2	2	2	2	3	2	2	3	2.25	3	2	1	2	2
1921	0	4	0	1	2	1	1	3	2	3	2	2.5	3	2	2	2	2.25	5	4	5	4	4.5	3.08333	4	5	4	4	5	5	5	4.57143	5	5	4	5	5	5	5	4	4	3	5	5	4.58333	5	5	4	3	5
1922	1	4	1	2	3	3	12	2	2	3	3	2.5	4	4	5	5	4.5	2	2	1	2	1.75	2.91667	2	2	3	4	2	3	3	2.71429	3	2	3	3	2	1	3	3	3	1	3	2	2.41667	2	2	3	2	3
1923	0	1	1	4	5	5	80	4	5	4	4	4.25	5	5	5	5	5	2	4	3	5	3.5	4.25	3	2	2	1	2	2	2	2	2	2	2	2	2	1	1	2	2	2	1	2	1.75	1	2	3	3	2
1924	1	2	0	2	1	1	0	3	2	4	4	3.25	5	5	5	4	4.75	4	4	4	4	4	4	2	1	1	2	2	2	2	1.71429	4	2	4	4	3	3	3	4	4	3	3	4	3.41667	2	3	2	4	4
1925	1	3	1	2	3	3	12	3	2	3	2	2.5	3	4	3	3	3.25	3	3	3	3	3	2.91667	5	4	5	4	5	5	4	4.57143	5	5	5	4	4	4	4	3	5	4	5	4	4.33333	5	4	4	5	3
1926	1	2	0	1	2	1	1	4	4	5	5	4.5	4	4	4	4	4	3	3	3	4	3.25	3.91667	2	3	4	3	3	5	3	3.28571	3	3	2	1	3	3	3	3	2	3	3	3	2.66667	3	5	4	5	5
1927	1	2	0	1	1	2	0	4	4	4	3	3.75	4	3	3	4	3.5	2	3	2	2	2.25	3.16667	3	2	1	4	2	3	2	2.42857	3	2	2	2	2	4	3	2	3	1	2	3	2.41667	3	3	3	3	2
1928	0	2	1	2	2	2	4	2	2	2	3	2.25	3	3	3	3	3	1	4	3	3	2.75	2.66667	4	4	4	4	3	5	4	4	4	4	4	5	4	5	5	5	4	4	4	4	4.33333	2	3	5	3	3
1929	1	4	1	2	3	1	4	4	4	5	5	4.5	4	3	4	3	3.5	4	3	2	4	3.25	3.75	3	3	3	3	3	2	4	3	3	4	4	4	3	3	2	3	3	5	2	4	3.33333	3	4	3	4	4
1930	1	1	0	1	2	4	4	3	3	3	3	3	3	4	4	3	3.5	3	3	4	4	3.5	3.33333	5	4	4	3	4	4	4	4	3	4	4	4	4	4	3	4	5	4	5	5	4.08333	4	3	5	3	3
1931	1	3	1	5	5	5	100	3	4	3	4	3.5	5	4	5	5	4.75	5	5	5	5	5	4.41667	2	2	2	2	1	2	1	1.71429	2	2	2	1	2	3	1	2	3	2	2	2	2	2	3	1	3	3
1932	1	2	1	1	2	1	1	3	4	4	3	3.5	5	5	4	4	4.5	3	3	3	4	3.25	3.75	2	4	4	4	3	3	2	3.14286	4	4	4	3	3	5	4	4	3	3	3	5	3.75	3	3	4	4	5
1933	0	3	0	3	5	5	60	3	3	3	3	3	3	3	4	3	3.25	5	3	4	4	4	3.41667	2	3	1	2	3	3	3	2.42857	2	3	2	3	3	1	2	2	2	2	3	2	2.25	3	3	2	3	3
1934	1	1	0	5	5	5	100	4	5	4	5	4.5	3	4	4	4	3.75	4	4	3	3	3.5	3.91667	2	2	2	3	2	2	3	2.28571	2	2	1	2	1	1	3	2	2	1	3	2	1.83333	1	3	3	3	2
1935	1	1	1	5	5	5	100	4	3	4	4	3.75	5	5	5	5	5	4	5	5	4	4.5	4.41667	2	2	2	1	2	3	2	2	2	2	2	2	2	2	3	3	2	3	2	2	2.25	2	3	2	3	3
1936	1	3	1	5	5	5	100	4	4	4	4	4	5	5	4	5	4.75	5	5	5	5	5	4.58333	1	3	2	1	3	2	1	1.85714	2	1	2	2	3	2	2	3	2	3	1	2	2.08333	2	3	2	2	1
1937	1	1	0	4	4	5	60	3	2	3	2	2.5	3	4	3	3	3.25	3	4	3	4	3.5	3.08333	3	3	4	4	4	3	3	3.42857	4	3	4	3	3	3	4	3	3	3	4	3	3.33333	4	4	4	4	5
1938	1	2	0	4	5	3	48	3	4	3	4	3.5	5	4	5	5	4.75	5	4	4	4	4.25	4.16667	2	2	1	2	2	1	2	1.71429	2	3	2	2	2	1	2	2	2	3	2	2	2.08333	2	4	3	5	3
1939	0	1	0	4	5	4	64	4	4	3	3	3.5	5	3	4	4	4	3	2	3	3	2.75	3.41667	2	2	2	2	3	2	2	2.14286	3	2	3	3	2	2	2	2	2	2	2	2	2.25	2	3	3	2	2
1940	0	4	0	4	4	4	48	4	4	5	3	4	4	4	5	3	4	4	3	3	4	3.5	3.83333	2	3	2	2	2	2	2	2.14286	2	2	2	2	2	2	2	2	2	2	3	3	2.16667	2	2	2	2	2
1941	1	1	1	4	5	5	80	4	4	4	5	4.25	5	5	5	5	5	5	4	5	4	4.5	4.58333	1	2	2	2	2	2	2	1.85714	2	3	3	3	2	3	2	2	3	2	2	3	2.5	2	3	1	2	3
1942	0	4	0	3	4	3	27	5	5	5	5	5	4	3	3	3	3.25	5	4	4	5	4.5	4.25	2	3	3	3	2	2	2	2.42857	3	3	2	4	3	3	2	2	3	3	2	2	2.66667	3	3	3	4	3
1943	0	2	1	5	4	5	75	4	3	2	2	2.75	3	4	4	4	3.75	4	4	3	4	3.75	3.41667	2	2	2	2	1	3	1	1.85714	1	1	2	3	2	2	1	3	2	1	2	2	1.83333	2	3	2	2	2
1944	0	2	0	1	4	1	3	2	3	3	4	3	2	3	2	3	2.5	4	4	4	4	4	3.16667	5	3	3	3	5	4	5	4	4	5	3	4	3	4	5	5	4	3	4	5	4.08333	3	3	3	2	3
1945	1	2	1	1	2	2	2	3	3	2	3	2.75	3	3	3	3	3	2	2	3	2	2.25	2.66667	3	2	3	3	4	3	3	3	4	4	4	5	5	5	5	5	3	3	5	5	4.41667	4	5	3	5	3
1946	0	3	1	2	3	3	12	2	3	4	3	3	3	2	3	2	2.5	1	1	2	3	1.75	2.41667	4	4	4	5	4	3	4	4	5	4	4	5	5	5	5	5	5	4	4	5	4.66667	3	3	4	3	3
1947	1	1	0	1	2	1	1	2	3	3	3	2.75	3	4	3	3	3.25	3	1	2	1	1.75	2.58333	3	4	4	4	5	4	4	4	3	4	4	4	4	3	4	3	4	3	2	3	3.41667	4	4	4	5	5
1948	0	4	0	2	1	1	0	3	5	3	3	3.5	4	4	4	4	4	4	4	5	4	4.25	3.91667	4	3	3	3	3	3	3	3.14286	3	3	4	4	5	3	3	4	4	5	4	5	3.91667	4	3	4	4	5
1949	1	4	0	1	2	1	1	3	4	3	4	3.5	5	5	4	5	4.75	4	5	5	5	4.75	4.33333	2	3	2	3	2	4	2	2.57143	3	4	3	3	3	3	4	3	3	3	3	3	3.16667	4	4	3	4	3
1950	0	1	0	5	4	5	75	5	4	4	5	4.5	3	3	3	2	2.75	5	4	5	5	4.75	4	3	3	3	2	1	3	2	2.42857	5	4	5	4	4	5	4	4	4	4	5	4	4.33333	1	3	3	2	3
1951	1	3	1	4	5	4	64	4	3	3	3	3.25	4	4	3	4	3.75	3	2	3	3	2.75	3.25	3	3	4	4	3	4	4	3.57143	5	5	4	4	4	4	5	4	3	5	3	4	4.16667	3	3	2	3	3
1952	0	3	1	3	4	4	36	4	5	5	5	4.75	5	4	5	5	4.75	3	3	4	4	3.5	4.33333	2	2	2	2	1	2	2	1.85714	2	3	3	2	2	2	1	1	2	2	2	2	2	2	2	2	3	2
1953	1	1	0	5	5	5	100	4	4	3	4	3.75	4	4	4	4	4	4	5	5	5	4.75	4.16667	3	2	2	3	3	2	2	2.42857	3	3	4	3	3	2	1	3	2	4	2	3	2.75	2	3	2	3	3
1954	1	4	0	2	1	3	0	3	3	3	3	3	3	4	4	4	3.75	4	2	3	3	3	3.25	3	3	4	4	3	3	3	3.28571	3	2	2	4	3	3	3	2	3	3	3	2	2.75	4	3	3	5	3
1955	0	2	0	5	5	5	100	2	3	2	2	2.25	3	4	4	4	3.75	3	4	3	3	3.25	3.08333	1	2	1	2	2	2	2	1.71429	2	2	3	3	2	1	2	3	2	2	3	2	2.25	3	3	3	3	3
1956	0	3	0	5	5	4	80	5	5	4	4	4.5	3	4	3	3	3.25	3	3	5	4	3.75	3.83333	2	3	2	2	2	3	3	2.42857	2	2	2	2	3	3	2	2	1	3	3	1	2.16667	3	3	2	4	3
1957	0	1	1	1	3	1	2	1	3	3	2	2.25	4	4	3	4	3.75	1	3	3	1	2	2.66667	3	4	3	3	4	5	3	3.57143	4	3	3	4	4	3	3	4	4	3	4	3	3.5	4	4	4	3	5
1958	1	2	0	2	3	2	8	3	3	3	4	3.25	4	3	3	3	3.25	4	5	4	4	4.25	3.58333	2	3	3	3	2	2	3	2.57143	4	5	3	3	3	4	3	3	3	3	4	4	3.5	4	5	5	5	3
1959	0	2	0	4	5	3	48	3	3	2	3	2.75	3	3	4	4	3.5	3	3	2	2	2.5	2.91667	2	2	2	1	2	2	2	1.85714	3	3	5	3	3	2	3	3	3	3	3	3	3.08333	3	4	2	4	3
1960	0	4	0	4	5	3	48	3	2	3	3	2.75	4	3	3	4	3.5	3	2	3	3	2.75	3	3	3	3	4	2	3	4	3.14286	2	3	1	2	2	2	3	2	2	2	2	1	2	3	5	5	5	5
1961	0	1	1	4	4	5	60	3	3	4	3	3.25	3	1	3	1	2	3	3	3	4	3.25	2.83333	2	3	3	3	3	3	4	3	5	3	4	4	5	4	3	4	4	4	3	5	4	3	4	4	4	4
1962	0	3	0	4	2	2	8	2	2	3	3	2.5	2	3	3	2	2.5	3	2	1	1	1.75	2.25	3	4	3	3	2	4	3	3.14286	3	4	4	2	3	3	5	4	3	3	5	4	3.58333	4	4	3	2	2
1963	0	4	0	1	2	2	2	3	4	3	4	3.5	4	4	4	4	4	3	3	3	2	2.75	3.41667	4	3	4	3	4	4	4	3.71429	4	4	3	4	4	3	3	4	4	4	3	4	3.66667	4	4	4	4	3
1964	0	2	0	5	5	5	100	3	4	5	5	4.25	5	4	3	4	4	3	3	3	4	3.25	3.83333	1	2	2	3	2	2	3	2.14286	1	1	3	1	3	2	1	2	3	3	2	3	2.08333	2	1	3	2	3
1965	0	1	1	5	5	5	100	3	5	4	4	4	4	5	4	5	4.5	5	5	4	5	4.75	4.41667	1	3	3	3	2	2	2	2.28571	3	2	2	3	3	3	3	3	3	3	3	5	3	1	2	1	3	3
1966	0	1	1	5	4	5	75	4	4	4	3	3.75	5	5	4	5	4.75	4	4	5	4	4.25	4.25	2	3	2	3	2	3	1	2.28571	2	2	2	2	1	3	1	1	2	1	2	2	1.75	3	3	3	3	3
1967	1	1	0	3	5	5	60	3	3	4	3	3.25	3	3	3	3	3	5	4	3	4	4	3.41667	2	1	2	2	1	2	2	1.71429	3	3	4	4	3	2	4	3	3	4	3	4	3.33333	1	2	2	3	2
1968	0	2	1	5	5	4	80	5	5	5	5	5	3	5	4	5	4.25	4	5	5	5	4.75	4.66667	3	2	1	2	2	2	3	2.14286	2	1	2	3	2	2	2	2	2	3	3	2	2.16667	2	3	2	1	2
1969	0	2	0	3	5	3	36	3	3	4	4	3.5	4	4	4	5	4.25	3	3	3	3	3	3.58333	3	3	2	3	2	2	3	2.57143	2	2	1	3	2	2	1	3	2	1	3	2	2	4	4	4	5	3
1970	0	2	1	5	5	5	100	4	3	3	3	3.25	4	4	3	3	3.5	4	4	4	5	4.25	3.66667	3	3	2	2	2	2	2	2.28571	3	3	3	2	3	2	3	2	3	3	3	3	2.75	3	2	3	3	2
1971	1	3	0	5	3	4	40	5	4	5	4	4.5	4	4	5	5	4.5	3	3	5	5	4	4.33333	3	3	3	3	4	5	2	3.28571	3	2	3	4	2	3	4	3	3	1	2	3	2.75	3	3	2	3	3
1972	0	4	0	4	5	5	80	5	4	5	5	4.75	4	4	5	5	4.5	4	4	4	4	4	4.41667	3	3	3	2	3	2	3	2.71429	2	3	2	3	2	3	3	2	3	3	3	1	2.5	2	1	2	3	3
1973	0	4	0	3	3	3	18	3	4	3	3	3.25	3	3	3	4	3.25	5	3	4	4	4	3.5	2	2	2	2	2	3	2	2.14286	3	3	3	3	3	4	4	3	4	4	3	3	3.33333	3	4	3	3	2
1974	1	3	1	3	2	3	9	3	4	4	4	3.75	4	3	3	4	3.5	3	3	3	3	3	3.41667	3	4	5	4	4	3	4	3.85714	5	4	5	4	3	4	5	5	4	3	3	3	4	4	4	3	4	5
1975	0	1	0	5	5	5	100	5	5	3	3	4	3	3	4	3	3.25	3	4	4	4	3.75	3.66667	3	3	3	3	3	2	3	2.85714	1	3	1	2	2	2	2	2	1	3	1	2	1.83333	2	3	4	3	4
1976	1	4	0	3	1	1	0	5	4	5	5	4.75	4	4	5	3	4	4	4	4	4	4	4.25	3	1	2	2	2	2	1	1.85714	2	2	2	2	2	3	3	2	3	3	2	1	2.25	3	2	3	3	3
1977	1	3	0	4	5	4	64	3	3	3	3	3	5	3	3	4	3.75	5	4	5	4	4.5	3.75	2	2	3	2	2	2	2	2.14286	3	3	3	3	3	3	3	3	2	3	3	3	2.91667	4	4	3	4	3
1978	0	3	1	2	2	1	2	3	4	3	3	3.25	3	3	4	4	3.5	4	4	4	4	4	3.58333	3	3	3	3	3	3	4	3.14286	3	2	3	3	4	3	4	3	3	4	4	3	3.25	4	4	3	3	4
1979	0	1	1	3	5	2	24	2	3	3	2	2.5	4	4	3	3	3.5	3	3	3	3	3	3	5	4	4	5	4	3	5	4.28571	3	4	3	2	3	4	3	3	3	4	4	4	3.33333	3	4	5	4	5
1980	1	2	1	2	4	3	18	4	3	4	3	3.5	3	2	3	2	2.5	3	4	3	3	3.25	3.08333	3	3	4	4	4	5	4	3.85714	4	3	4	4	4	4	3	4	4	3	5	3	3.75	4	5	4	4	4
1981	1	2	0	2	3	1	4	3	3	2	2	2.5	3	3	2	2	2.5	2	3	2	2	2.25	2.41667	4	4	3	3	4	3	4	3.57143	4	5	4	4	4	5	4	5	4	4	4	5	4.33333	4	5	5	4	5
1982	0	4	0	3	3	4	24	4	4	4	4	4	4	3	3	4	3.5	5	5	5	4	4.75	4.08333	2	1	1	2	2	3	2	1.85714	2	1	2	2	2	2	3	2	2	3	2	1	2	3	2	3	4	3
1983	0	2	1	4	5	4	64	5	5	4	4	4.5	4	3	3	3	3.25	4	3	2	2	2.75	3.5	3	3	2	3	4	4	3	3.14286	1	3	1	2	1	2	2	2	2	2	2	3	1.91667	3	1	1	2	2
1984	0	3	1	4	3	4	32	5	3	5	4	4.25	4	5	4	4	4.25	5	5	4	5	4.75	4.41667	2	3	2	3	4	3	3	2.85714	2	3	2	2	3	2	2	3	3	2	3	3	2.5	3	4	2	3	2
1985	1	1	0	5	4	5	75	4	4	4	3	3.75	3	5	3	3	3.5	4	3	4	4	3.75	3.66667	3	3	3	5	3	4	3	3.42857	3	2	2	2	2	2	2	3	2	3	2	4	2.41667	2	3	3	3	3
1986	1	4	1	1	2	3	3	3	2	3	3	2.75	4	5	4	5	4.5	1	3	1	2	1.75	3	4	5	3	5	4	4	3	4	4	4	4	4	4	4	5	5	4	4	4	4	4.16667	4	5	4	5	4
1987	1	3	1	2	1	1	0	3	3	3	2	2.75	3	4	3	3	3.25	3	4	3	2	3	3	2	2	3	2	3	2	2	2.28571	3	2	3	2	2	2	3	3	2	3	3	2	2.5	4	4	3	3	2
1988	0	3	1	4	4	4	48	3	4	2	3	3	4	4	4	4	4	2	3	1	2	2	3	3	3	4	3	3	2	4	3.14286	4	3	3	4	3	2	4	3	3	3	4	4	3.33333	3	3	4	4	3
1989	1	2	0	1	1	1	0	5	5	4	5	4.75	4	4	4	4	4	3	4	3	3	3.25	4	2	3	2	3	2	3	2	2.42857	3	3	3	3	2	3	3	4	3	4	3	4	3.16667	2	3	1	2	2
1990	0	1	0	1	1	1	0	3	3	3	4	3.25	4	4	5	4	4.25	3	4	3	3	3.25	3.58333	3	3	5	3	4	3	3	3.42857	3	4	5	3	3	4	3	4	4	5	5	3	3.83333	3	4	4	3	3
1991	1	2	0	1	1	1	0	2	2	3	3	2.5	5	5	4	5	4.75	3	4	5	4	4	3.75	3	3	3	3	3	4	4	3.28571	2	3	2	2	3	2	2	2	2	1	2	2	2.08333	3	2	3	3	3
1992	0	1	1	5	5	5	100	2	4	3	4	3.25	4	5	5	4	4.5	4	5	4	5	4.5	4.08333	3	2	2	2	2	2	2	2.14286	2	3	2	3	2	3	2	2	3	3	2	2	2.41667	3	4	4	4	3
1993	1	3	1	5	5	5	100	5	4	4	4	4.25	4	5	5	5	4.75	5	4	5	4	4.5	4.5	2	2	2	3	3	1	3	2.28571	2	2	2	2	3	3	2	3	2	3	2	3	2.41667	2	1	3	3	2
1994	1	2	0	5	4	3	45	3	3	5	3	3.5	3	4	3	3	3.25	3	3	4	3	3.25	3.33333	4	4	3	3	3	4	3	3.42857	3	4	4	4	3	4	4	3	3	4	3	3	3.5	4	3	4	3	4
1995	1	1	1	3	5	4	48	4	3	2	3	3	5	5	5	5	5	3	3	2	2	2.5	3.5	3	2	3	3	4	2	2	2.71429	3	2	2	2	3	3	1	2	4	3	3	3	2.58333	2	3	3	2	3
1996	0	2	0	1	2	1	1	3	2	1	2	2	2	3	3	2	2.5	1	2	2	2	1.75	2.08333	4	4	4	4	4	4	5	4.14286	4	4	4	4	4	4	3	4	3	4	4	3	3.75	4	4	5	5	4
1997	1	4	1	2	2	5	10	3	5	4	4	4	4	4	3	4	3.75	3	4	4	5	4	3.91667	1	2	3	2	2	3	2	2.14286	1	2	2	3	3	3	2	1	2	3	2	1	2.08333	1	2	2	3	2
1998	1	1	1	4	5	3	48	3	3	3	3	3	5	4	5	4	4.5	4	2	3	3	3	3.5	4	2	2	5	4	2	4	3.28571	3	2	2	3	3	3	3	2	3	3	3	3	2.75	2	2	3	4	3
1999	0	4	0	5	5	4	80	4	3	5	5	4.25	3	4	5	4	4	4	4	5	4	4.25	4.16667	2	2	2	2	3	2	2	2.14286	3	3	3	2	4	4	2	2	2	3	3	3	2.83333	1	2	2	4	1
[truncated: 37 more rows]
[truncated: 16 more columns]
